# Supplementary material for: Adherence to higher Life’s Essential 8 scores is linearly associated with reduced all-cause and cardiovascular mortality among US adults with metabolic syndrome: Results from NHANES 2005–2018
Source: PLoS One. 2024 Nov 22;19(11):e0314152. doi: 10.1371/journal.pone.0314152 (PMC11584117; doi:10.1371/journal.pone.0314152)
Supplement: S1 Raw data — (CSV) [file pone.0314152.s010.csv]

Year	seqn	sdmvpsu	sdmvstra	age	sex	race	marital	PIR	nhs_wt	edu	drinking	CVD	CKD	PHQ9	LE8	LE8c	LE8B	LE8Bc	LE8F	LE8Fc	score_hei	x1	score_pa	x2	score_smoke	x3	score_sleep	x4	score_bmi	x5	score_non.hdl	x6	score_glucose	x7	score_bp	x8	y1	y2	yy1	yy2	all	cvd	cancer	diabetes	time
2005-2006	31131	1	48	44	2	2	0	4.65	3824.369229	3	1	1	0	0	68.75	2	72.5	2	65	2	0	0	100	1	100	1	90	1	30	0	100	1	100	1	30	0	3	2	14	5	0	0	0	0	158
2005-2006	31153	2	54	44	2	5	1	1.03	6079.23417	2	1	0	0	0	75.625	2	93.75	3	57.5	2	100	1	100	1	75	0	100	1	15	0	60	0	100	1	55	0	3	1	13	4	0	0	0	0	160
2005-2006	31160	1	46	39	2	3	0	1.91	14862.61498	2	2	0	0	0	78.75	2	95	3	62.5	2	80	1	100	1	100	1	100	1	15	0	60	0	100	1	75	0	4	1	13	5	0	0	0	0	169
2005-2006	31162	2	47	71	2	3	0	2.5	9485.555404	2	1	1	0	0	70	2	85	3	55	2	50	0	90	1	100	1	100	1	70	0	40	0	30	0	80	1	3	1	13	4	0	0	0	0	171
2005-2006	31167	1	44	37	1	3	0	4.16	8939.903365	3	2	0	0	0	46.875	1	50	2	43.75	1	80	1	100	1	0	0	20	0	30	0	40	0	100	1	5	0	2	1	9	3	0	0	0	0	177
2005-2006	31186	1	54	46	2	1	1	1.68	2966.812478	1	2	0	0	0	50	2	52.5	2	47.5	1	50	0	90	1	0	0	70	0	30	0	100	1	30	0	30	0	1	1	5	2	0	0	0	0	164
2005-2006	31194	2	53	47	2	1	1	1.02	2952.78741	1	4	0	0	0	46.875	1	70	2	23.75	1	80	1	0	0	100	1	100	1	15	0	20	0	10	0	50	0	3	0	12	3	1	0	1	0	88
2005-2006	31205	1	57	43	2	1	0	5	3521.339379	3	1	0	0	0	70.625	2	81.25	3	60	2	25	0	100	1	100	1	100	1	30	0	100	1	60	0	50	0	3	1	13	4	0	0	0	0	162
2005-2006	31214	1	48	46	2	3	0	0.77	12537.86442	3	2	0	0	1	40	1	38.75	1	41.25	1	0	0	0	0	55	0	100	1	15	0	0	0	100	1	50	0	1	1	5	2	0	0	0	0	159
2005-2006	31232	1	47	56	2	2	1	1.17	4348.034221	2	0	0	0	0	61.25	2	68.75	2	53.75	2	25	0	80	1	100	1	70	0	70	0	60	0	60	0	25	0	2	0	8	2	0	0	0	0	179
2005-2006	31257	2	50	70	1	3	0	1.21	2452.793336	3	1	0	1	1	70	2	62.5	2	77.5	2	0	0	80	1	100	1	70	0	100	1	100	1	30	0	80	1	2	3	11	5	1	0	1	0	24
2005-2006	31273	1	48	62	1	3	0	3.9	8717.961798	2	4	0	0	0	69.375	2	75	2	63.75	2	0	0	100	1	100	1	100	1	70	0	60	0	100	1	25	0	3	1	13	4	0	0	0	0	159
2005-2006	31276	1	49	36	1	2	0	5	3541.115268	3	3	0	0	0	73.75	2	92.5	3	55	2	80	1	90	1	100	1	100	1	30	0	60	0	100	1	30	0	4	1	13	5	0	0	0	0	161
2005-2006	31277	2	47	61	2	3	0	5	11132.50725	3	3	0	0	0	70.625	2	87.5	3	53.75	2	50	0	100	1	100	1	100	1	70	0	20	0	100	1	25	0	3	1	13	4	0	0	0	0	171
2005-2006	31280	1	44	60	2	3	1	2.3	7768.038619	2	2	0	0	0	73.125	2	78.75	2	67.5	2	80	1	60	0	75	0	100	1	30	0	40	0	100	1	100	1	2	2	10	4	0	0	0	0	177
2005-2006	31285	2	49	57	2	3	1	3.57	13306.77618	3	3	0	0	0	70	2	87.5	3	52.5	2	50	0	100	1	100	1	100	1	30	0	0	0	100	1	80	1	3	2	14	5	0	0	0	0	169
2005-2006	31301	1	57	66	1	1	1	2.07	1048.956312	2	1	1	1	0	70	2	80	3	60	2	80	1	100	1	100	1	40	0	30	0	80	1	100	1	30	0	3	2	14	5	0	0	0	0	163
2005-2006	31303	2	49	33	2	4	0	1.71	6928.918126	1	0	0	0	0	75	2	87.5	3	62.5	2	50	0	100	1	100	1	100	1	30	0	20	0	100	1	100	1	3	2	14	5	0	0	0	0	167
2005-2006	31309	1	48	60	1	1	0	0.75	1551.345712	1	4	0	0	0	48.75	1	53.75	2	43.75	1	0	0	100	1	75	0	40	0	30	0	20	0	100	1	25	0	1	1	5	2	0	0	0	0	159
2005-2006	31324	1	47	47	2	2	0	3.9	4348.034221	3	0	0	0	0	63.125	2	62.5	2	63.75	2	50	0	20	0	80	1	100	1	70	0	60	0	100	1	25	0	2	1	9	3	0	0	0	0	178
2005-2006	31325	2	44	27	1	3	0	1.63	12420.52199	2	3	0	0	0	70	2	75	2	65	2	0	0	100	1	100	1	100	1	0	0	60	0	100	1	100	1	3	2	14	5	0	0	0	0	176
2005-2006	31336	1	46	23	2	3	0	1.51	9456.285949	2	4	0	0	1	72.5	2	62.5	2	82.5	3	0	0	100	1	50	0	100	1	30	0	100	1	100	1	100	1	2	3	11	5	0	0	0	0	169
2005-2006	31337	2	44	54	1	3	0	5	11734.64381	3	2	0	0	0	52.5	2	68.75	2	36.25	1	0	0	100	1	75	0	100	1	15	0	40	0	60	0	30	0	2	0	8	2	0	0	0	0	173
2005-2006	31343	2	52	61	2	3	1	5	7969.330458	3	2	1	1	0	48.125	1	72.5	2	23.75	1	50	0	100	1	100	1	40	0	15	0	40	0	10	0	30	0	2	0	8	2	0	0	0	0	166
2005-2006	31344	2	52	55	2	3	0	5	11098.70762	3	2	0	0	0	78.75	2	95	3	62.5	2	80	1	100	1	100	1	100	1	30	0	40	0	100	1	80	1	4	2	14	6	0	0	0	0	166
2005-2006	31345	1	46	67	2	3	0	2.5	10773.89328	2	2	0	1	0	53.75	2	42.5	1	65	2	80	1	0	0	0	0	90	1	70	0	40	0	100	1	50	0	2	1	9	3	0	0	0	0	169
2005-2006	31358	2	51	62	2	2	0	0.72	2032.328188	3	0	0	1	0	48.125	1	48.75	1	47.5	1	25	0	0	0	100	1	70	0	30	0	100	1	30	0	30	0	1	1	5	2	0	0	0	0	169
2005-2006	31386	2	50	45	2	3	0	1.81	5903.131413	2	4	0	0	0	51.25	2	30	1	72.5	2	50	0	0	0	0	0	70	0	70	0	40	0	100	1	80	1	0	2	2	2	0	0	0	0	156
2005-2006	31388	1	45	60	2	3	1	2.4	10447.92221	2	1	0	0	1	46.25	1	55	2	37.5	1	80	1	0	0	100	1	40	0	0	0	80	1	40	0	30	0	2	1	9	3	0	0	0	0	162
2005-2006	31403	1	48	21	2	2	0	2.79	3825.084151	3	2	0	0	0	73.125	2	60	2	86.25	3	50	0	40	0	80	1	70	0	70	0	100	1	100	1	75	0	1	2	6	3	0	0	0	0	160
2005-2006	31407	1	51	64	2	2	0	4.13	1804.551684	3	2	0	1	0	35	1	37.5	1	32.5	1	50	0	0	0	0	0	100	1	0	0	40	0	10	0	80	1	1	1	5	2	0	0	0	0	163
2005-2006	31425	2	46	63	2	3	0	4.73	10135.082	3	2	0	0	0	73.75	2	87.5	3	60	2	50	0	100	1	100	1	100	1	70	0	20	0	100	1	50	0	3	1	13	4	0	0	0	0	177
2005-2006	31447	2	44	85	1	3	1	0.71	1453.637717	2	0	0	1	0	64.375	2	80	3	48.75	1	80	1	40	0	100	1	100	1	70	0	20	0	100	1	5	0	3	1	13	4	1	1	0	0	121
2005-2006	31452	1	55	54	2	2	0	3.2	4053.080627	3	2	0	0	1	35.625	1	16.25	1	55	2	25	0	0	0	0	0	40	0	70	0	40	0	60	0	50	0	0	0	0	0	0	0	0	0	171
2005-2006	31454	2	49	75	1	4	0	0.43	2274.259146	1	1	0	0	0	37.5	1	43.75	1	31.25	1	0	0	0	0	75	0	100	1	70	0	20	0	30	0	5	0	1	0	4	1	0	0	0	0	170
2005-2006	31472	1	46	76	1	3	0	1.43	7111.486336	3	0	1	1	0	58.125	2	43.75	1	72.5	2	0	0	0	0	75	0	100	1	30	0	80	1	100	1	80	1	1	3	7	4	1	0	0	0	88
2005-2006	31488	2	46	38	1	3	0	1.5	11532.72477	3	2	0	0	0	54.375	2	41.25	1	67.5	2	0	0	20	0	75	0	70	0	30	0	40	0	100	1	100	1	0	2	2	2	0	0	0	0	177
2005-2006	31503	1	46	47	1	3	0	1.49	14803.924	3	2	0	0	0	73.75	2	87.5	3	60	2	50	0	100	1	100	1	100	1	30	0	60	0	100	1	50	0	3	1	13	4	0	0	0	0	168
2005-2006	31510	2	55	32	1	1	0	1.23	4954.154239	2	4	0	1	0	46.875	1	53.75	2	40	1	25	0	0	0	100	1	90	1	30	0	40	0	40	0	50	0	2	0	8	2	0	0	0	0	168
2005-2006	31512	1	50	51	1	1	0	0.57	3246.239868	1	4	0	0	0	51.25	2	63.75	2	38.75	1	80	1	0	0	75	0	100	1	30	0	40	0	60	0	25	0	2	0	8	2	0	0	0	0	158
2005-2006	31519	2	47	57	2	3	1	5	16074.041	2	3	0	0	0	41.875	1	40	1	43.75	1	25	0	60	0	5	0	70	0	0	0	80	1	20	0	75	0	0	1	1	1	0	0	0	0	170
2005-2006	31548	2	55	69	1	1	1	1.84	1538.469258	1	4	0	0	0	38.125	1	30	1	46.25	1	50	0	0	0	0	0	70	0	30	0	40	0	60	0	55	0	0	0	0	0	1	1	0	0	89
2005-2006	31550	2	44	23	1	3	0	1.9	6920.821883	3	2	0	0	0	50	2	47.5	1	52.5	2	0	0	100	1	0	0	90	1	0	0	60	0	100	1	50	0	2	1	9	3	0	0	0	0	177
2005-2006	31555	1	46	43	1	3	1	4.85	14970.24723	2	4	0	0	0	47.5	1	50	2	45	1	25	0	60	0	75	0	40	0	30	0	0	0	100	1	50	0	0	1	1	1	0	0	0	0	169
2005-2006	31569	1	47	62	2	3	0	5	9748.000124	2	2	0	0	0	68.125	2	76.25	2	60	2	50	0	80	1	75	0	100	1	70	0	100	1	40	0	30	0	2	1	9	3	0	0	0	0	178
2005-2006	31592	2	57	62	2	1	0	0.93	1054.19058	1	1	0	0	0	83.125	3	90	3	76.25	2	100	1	80	1	80	1	100	1	70	0	80	1	100	1	55	0	4	2	14	6	0	0	0	0	172
2005-2006	31593	1	57	58	2	1	0	5	3521.339379	2	3	0	0	0	43.125	1	27.5	1	58.75	2	0	0	40	0	0	0	70	0	70	0	60	0	100	1	5	0	0	1	1	1	0	0	0	0	163
2005-2006	31599	1	49	42	1	3	0	2.9	16035.29461	3	0	0	0	0	56.25	2	67.5	2	45	1	80	1	20	0	100	1	70	0	30	0	0	0	100	1	50	0	2	1	9	3	0	0	0	0	160
2005-2006	31603	1	45	79	1	3	1	0.84	2258.527672	2	2	0	0	0	63.125	2	56.25	2	70	2	50	0	0	0	75	0	100	1	70	0	60	0	100	1	50	0	1	1	5	2	1	0	0	0	156
2005-2006	31610	2	50	85	1	3	0	1.82	3210.731264	3	2	1	1	0	44.375	1	36.25	1	52.5	2	0	0	0	0	75	0	70	0	70	0	80	1	60	0	0	0	0	1	1	1	1	1	0	0	102
2005-2006	31615	1	53	47	2	1	1	1.78	2659.394064	3	2	1	1	0	41.875	1	61.25	2	22.5	1	0	0	100	1	75	0	70	0	15	0	40	0	30	0	5	0	1	0	4	1	0	0	0	0	157
2005-2006	31633	2	47	85	2	3	1	2.2	5766.600162	2	1	1	1	0	52.5	2	37.5	1	67.5	2	50	0	0	0	100	1	0	0	70	0	20	0	100	1	80	1	1	2	6	3	1	1	0	0	32
2005-2006	31674	1	47	28	2	3	0	3.72	10201.58543	3	4	0	0	0	62.5	2	42.5	1	82.5	3	0	0	20	0	50	0	100	1	30	0	100	1	100	1	100	1	1	3	7	4	0	0	0	0	177
2005-2006	31707	1	47	75	2	3	0	2.92	9004.585057	2	2	0	1	0	57.5	2	73.75	2	41.25	1	25	0	100	1	100	1	70	0	15	0	60	0	60	0	30	0	2	0	8	2	0	0	0	0	179
2005-2006	31710	2	50	42	1	3	0	2.83	12450.59289	3	2	0	1	0	31.25	1	36.25	1	26.25	1	50	0	0	0	25	0	70	0	0	0	20	0	60	0	25	0	0	0	0	0	0	0	0	0	156
2005-2006	31734	2	55	64	1	1	1	5	953.279317	3	2	0	0	0	60.625	2	81.25	3	40	1	50	0	100	1	75	0	100	1	30	0	60	0	40	0	30	0	2	0	8	2	0	0	0	0	169
2005-2006	31744	2	50	65	2	3	0	3.41	9951.027621	2	2	0	0	0	60.625	2	75	2	46.25	1	80	1	20	0	100	1	100	1	30	0	60	0	40	0	55	0	3	0	12	3	0	0	0	0	156
2005-2006	31746	2	46	77	2	3	1	1	6268.511557	1	0	1	1	1	68.75	2	70	2	67.5	2	80	1	0	0	100	1	100	1	70	0	80	1	40	0	80	1	3	2	14	5	1	0	0	0	124
2005-2006	31762	1	56	70	2	1	1	0.62	1535.40422	1	0	0	1	0	52.5	2	56.25	2	48.75	1	25	0	0	0	100	1	100	1	70	0	100	1	20	0	5	0	2	1	9	3	0	0	0	0	174
2005-2006	31764	2	58	51	2	1	1	2.51	2215.835485	2	3	0	0	0	57.5	2	42.5	1	72.5	2	50	0	20	0	0	0	100	1	70	0	60	0	60	0	100	1	1	1	5	2	0	0	0	0	177
2005-2006	31765	2	56	70	1	3	0	5	6281.469679	3	3	0	0	0	62.5	2	68.75	2	56.25	2	0	0	100	1	75	0	100	1	15	0	80	1	100	1	30	0	2	2	10	4	0	0	0	0	171
2005-2006	31767	2	44	45	2	3	0	5	13163.94676	2	4	0	0	0	48.125	1	55	2	41.25	1	50	0	100	1	0	0	70	0	15	0	0	0	100	1	50	0	1	1	5	2	0	0	0	0	175
2005-2006	31771	1	52	32	1	1	0	1.16	3656.362375	2	2	0	0	0	64.375	2	56.25	2	72.5	2	0	0	100	1	25	0	100	1	70	0	20	0	100	1	100	1	2	2	10	4	0	0	0	0	179
2005-2006	31781	1	52	58	2	2	0	1.45	4017.500638	3	2	0	1	0	30.625	1	28.75	1	32.5	1	25	0	20	0	0	0	70	0	0	0	60	0	40	0	30	0	0	0	0	0	0	0	0	0	178
2005-2006	31787	1	53	58	1	3	1	1.04	4834.446591	3	1	1	1	0	44.375	1	31.25	1	57.5	2	25	0	0	0	0	0	100	1	70	0	60	0	100	1	0	0	1	1	5	2	1	0	0	0	122
2005-2006	31796	2	52	60	1	2	0	3.63	1191.624987	2	3	1	0	0	62.5	2	72.5	2	52.5	2	25	0	90	1	75	0	100	1	15	0	100	1	40	0	55	0	2	1	9	3	0	0	0	0	167
2005-2006	31802	2	56	60	2	3	0	4.07	8221.145932	2	2	0	0	0	47.5	1	61.25	2	33.75	1	0	0	100	1	75	0	70	0	70	0	0	0	60	0	5	0	1	0	4	1	0	0	0	0	171
2005-2006	31813	1	55	47	2	1	1	0.39	2642.588709	3	3	0	0	0	58.125	2	40	1	76.25	2	0	0	90	1	0	0	70	0	70	0	60	0	100	1	75	0	1	1	5	2	0	0	0	0	172
2005-2006	31852	1	56	20	2	1	0	0.8	3128.135937	2	3	0	0	0	85	3	87.5	3	82.5	3	50	0	100	1	100	1	100	1	70	0	60	0	100	1	100	1	3	2	14	5	0	0	0	0	175
2005-2006	31868	2	55	22	1	2	1	3.64	4625.769322	3	3	0	0	0	49.375	1	46.25	1	52.5	2	0	0	90	1	5	0	90	1	0	0	60	0	100	1	50	0	2	1	9	3	0	0	0	0	168
2005-2006	31877	1	49	62	1	2	1	2.72	1780.109555	3	2	1	1	0	41.25	1	27.5	1	55	2	0	0	40	0	0	0	70	0	70	0	20	0	100	1	30	0	0	1	1	1	1	0	1	0	115
2005-2006	31894	1	55	61	2	1	0	1.15	751.9038914	3	4	0	0	0	57.5	2	72.5	2	42.5	1	80	1	20	0	100	1	90	1	30	0	80	1	30	0	30	0	3	1	13	4	0	0	0	0	172
2005-2006	31897	2	49	79	1	3	0	2.27	5851.675623	3	2	0	0	0	45.625	1	41.25	1	50	2	25	0	0	0	100	1	40	0	0	0	20	0	100	1	80	1	1	2	6	3	1	0	0	0	45
2005-2006	31923	1	51	65	1	2	0	5	1137.8644	2	2	0	0	0	60.625	2	81.25	3	40	1	80	1	100	1	75	0	70	0	15	0	80	1	60	0	5	0	2	1	9	3	1	0	0	0	36
2005-2006	31944	1	44	66	2	3	1	2.61	7768.038619	3	2	0	0	0	53.75	2	48.75	1	58.75	2	25	0	100	1	0	0	70	0	70	0	80	1	60	0	25	0	1	1	5	2	0	0	0	0	177
2005-2006	31945	2	50	67	1	3	0	1.41	4332.093828	1	3	0	0	0	50.625	2	48.75	1	52.5	2	25	0	100	1	0	0	70	0	70	0	20	0	40	0	80	1	1	1	5	2	1	0	0	0	143
2005-2006	31964	2	49	77	1	3	0	1.52	5851.675623	3	2	1	0	0	49.375	1	73.75	2	25	1	80	1	40	0	75	0	100	1	30	0	0	0	40	0	30	0	2	0	8	2	0	0	0	0	168
2005-2006	31975	1	45	51	2	3	1	0.7	6494.761441	3	1	0	0	0	60.625	2	73.75	2	47.5	1	80	1	40	0	75	0	100	1	15	0	0	0	100	1	75	0	2	1	9	3	0	0	0	0	162
2005-2006	32001	1	46	41	2	5	0	2.98	13122.53467	3	1	0	0	0	43.75	1	31.25	1	56.25	2	25	0	0	0	0	0	100	1	70	0	40	0	40	0	75	0	1	0	4	1	0	0	0	0	170
2005-2006	32003	2	46	77	2	3	1	4.59	12374.6404	2	2	0	1	0	49.375	1	65	2	33.75	1	0	0	60	0	100	1	100	1	30	0	40	0	60	0	5	0	2	0	8	2	0	0	0	0	178
2005-2006	32011	2	46	74	2	2	0	3.33	2931.226313	3	3	0	1	0	56.875	2	72.5	2	41.25	1	25	0	100	1	75	0	90	1	30	0	40	0	40	0	55	0	2	0	8	2	0	0	0	0	177
2005-2006	32038	1	56	61	1	1	0	0.62	950.4271789	2	2	0	1	0	52.5	2	67.5	2	37.5	1	80	1	40	0	50	0	100	1	30	0	0	0	20	0	100	1	2	1	9	3	1	0	0	0	144
2005-2006	32062	1	57	73	1	1	0	0.7	1539.272244	1	2	0	0	0	45	1	41.25	1	48.75	1	50	0	0	0	75	0	40	0	30	0	80	1	30	0	55	0	0	1	1	1	1	1	0	0	150
2005-2006	32068	2	48	81	2	3	1	1.53	4981.926561	1	2	0	1	0	43.125	1	56.25	2	30	1	25	0	0	0	100	1	100	1	30	0	0	0	60	0	30	0	2	0	8	2	1	0	0	0	147
2005-2006	32075	2	44	85	2	3	1	1.63	4672.706435	2	2	0	1	1	66.875	2	66.25	2	67.5	2	50	0	40	0	75	0	100	1	70	0	20	0	100	1	80	1	1	2	6	3	0	0	0	0	174
2005-2006	32079	1	55	50	1	4	0	5	11884.50428	3	3	0	1	0	68.125	2	86.25	3	50	2	80	1	90	1	75	0	100	1	70	0	20	0	30	0	80	1	3	1	13	4	0	0	0	0	172
2005-2006	32081	2	55	35	2	1	0	0.86	4434.68039	1	2	0	0	0	82.5	3	87.5	3	77.5	2	50	0	100	1	100	1	100	1	70	0	40	0	100	1	100	1	3	2	14	5	0	0	0	0	168
2005-2006	32118	1	49	62	1	3	0	4.36	11448.31548	3	4	0	0	0	65	2	76.25	2	53.75	2	25	0	100	1	80	1	100	1	30	0	60	0	100	1	25	0	3	1	13	4	0	0	0	0	161
2005-2006	32133	2	52	30	2	1	0	5	2864.838586	3	3	0	0	0	66.875	2	51.25	2	82.5	3	25	0	60	0	100	1	20	0	70	0	60	0	100	1	100	1	1	2	6	3	0	0	0	0	166
2005-2006	32136	1	49	42	2	3	0	2.9	16765.66957	3	0	0	0	0	58.125	2	56.25	2	60	2	25	0	0	0	100	1	100	1	30	0	60	0	100	1	50	0	2	1	9	3	0	0	0	0	160
2005-2006	32140	1	51	69	2	2	0	3.46	2692.025274	3	0	0	0	0	50	2	48.75	1	51.25	2	25	0	0	0	100	1	70	0	30	0	0	0	100	1	75	0	1	1	5	2	0	0	0	0	163
2005-2006	32204	1	56	40	2	1	1	4.91	3215.748123	3	3	0	0	0	50.625	2	51.25	2	50	2	25	0	40	0	100	1	40	0	30	0	20	0	100	1	50	0	1	1	5	2	0	0	0	0	173
2005-2006	32212	2	49	46	1	3	1	2.73	12805.51563	2	4	0	0	0	43.75	1	42.5	1	45	1	0	0	100	1	0	0	70	0	30	0	0	0	100	1	50	0	1	1	5	2	0	0	0	0	168
2005-2006	32221	1	44	36	1	3	0	5	8939.903365	2	4	0	0	0	65	2	62.5	2	67.5	2	0	0	100	1	50	0	100	1	30	0	40	0	100	1	100	1	2	2	10	4	0	0	0	0	176
2005-2006	32229	2	48	61	1	2	0	5	1499.253912	3	2	1	0	0	43.125	1	41.25	1	45	1	25	0	20	0	50	0	70	0	30	0	80	1	40	0	30	0	0	1	1	1	0	0	0	0	175
2005-2006	32256	2	45	42	2	1	0	0.85	1654.212197	1	2	0	1	0	74.375	2	72.5	2	76.25	2	50	0	40	0	100	1	100	1	70	0	60	0	100	1	75	0	2	1	9	3	0	0	0	0	159
2005-2006	32270	2	44	57	2	3	0	2.71	12937.96031	3	0	0	0	0	74.375	2	95	3	53.75	2	80	1	100	1	100	1	100	1	0	0	100	1	60	0	55	0	4	1	13	5	0	0	0	0	174
2005-2006	32287	2	51	35	1	2	0	2.42	4729.449895	2	4	0	0	0	30	1	37.5	1	22.5	1	50	0	0	0	0	0	100	1	0	0	40	0	20	0	30	0	1	0	4	1	0	0	0	0	170
2005-2006	32294	2	49	77	2	3	1	2.5	7554.583544	2	1	0	1	0	60.625	2	75	2	46.25	1	80	1	80	1	100	1	40	0	70	0	80	1	30	0	5	0	3	1	13	4	1	1	0	0	115
2005-2006	32296	1	44	43	1	3	1	3.11	10795.24097	3	0	0	0	0	58.75	2	75	2	42.5	1	0	0	100	1	100	1	100	1	0	0	40	0	100	1	30	0	3	1	13	4	0	0	0	0	177
2005-2006	32328	2	50	81	2	3	0	1.14	4633.071252	3	3	1	0	0	81.875	3	86.25	3	77.5	2	80	1	90	1	75	0	100	1	100	1	80	1	100	1	30	0	3	3	15	6	1	1	0	0	99
2005-2006	32343	2	45	61	2	2	0	5	1391.423364	2	0	0	0	0	55	2	50	2	60	2	0	0	0	0	100	1	100	1	30	0	60	0	100	1	50	0	2	1	9	3	0	0	0	0	158
2005-2006	32359	1	49	41	2	2	0	1.65	4625.060627	3	1	0	0	0	61.875	2	66.25	2	57.5	2	25	0	40	0	100	1	100	1	15	0	60	0	100	1	55	0	2	1	9	3	0	0	0	0	161
2005-2006	32377	2	44	72	2	3	1	2.76	7321.358758	2	2	0	1	1	46.25	1	31.25	1	61.25	2	0	0	0	0	25	0	100	1	100	1	40	0	100	1	5	0	1	2	6	3	1	1	0	0	10
2005-2006	32383	2	46	83	2	3	1	3.41	5226.487413	2	0	0	1	0	73.75	2	77.5	2	70	2	50	0	60	0	100	1	100	1	70	0	80	1	100	1	30	0	2	2	10	4	1	0	0	0	129
2005-2006	32414	2	47	78	2	3	0	1.97	9485.555404	2	1	1	0	0	77.5	2	95	3	60	2	80	1	100	1	100	1	100	1	100	1	80	1	30	0	30	0	4	2	14	6	1	0	0	0	149
2005-2006	32441	2	44	38	2	3	0	2	12822.07284	3	2	0	0	0	63.75	2	73.75	2	53.75	2	50	0	100	1	75	0	70	0	15	0	0	0	100	1	100	1	1	2	6	3	0	0	0	0	174
2005-2006	32443	1	44	69	2	3	1	3.11	8880.833366	3	0	0	0	0	50	2	62.5	2	37.5	1	50	0	0	0	100	1	100	1	0	0	80	1	40	0	30	0	2	1	9	3	0	0	0	0	177
2005-2006	32564	1	49	43	1	2	1	4.97	3052.467113	2	2	0	0	0	47.5	1	35	1	60	2	0	0	40	0	0	0	100	1	30	0	60	0	100	1	50	0	1	1	5	2	0	0	0	0	157
2005-2006	32577	1	44	45	1	3	1	4.16	10795.24097	3	1	0	1	0	64.375	2	60	2	68.75	2	80	1	60	0	0	0	100	1	15	0	60	0	100	1	100	1	2	2	10	4	1	1	0	0	24
2005-2006	32586	1	49	67	2	3	0	2.57	11708.04999	3	3	0	0	0	71.25	2	87.5	3	55	2	50	0	100	1	100	1	100	1	70	0	20	0	100	1	30	0	3	1	13	4	0	0	0	0	160
2005-2006	32591	1	51	52	2	2	0	3.87	2924.627251	2	4	0	0	1	53.125	2	56.25	2	50	2	25	0	0	0	100	1	100	1	0	0	0	0	100	1	100	1	2	2	10	4	0	0	0	0	162
2005-2006	32596	1	56	29	2	2	0	3.12	4964.724217	2	1	0	0	0	53.125	2	45	1	61.25	2	0	0	0	0	80	1	100	1	30	0	40	0	100	1	75	0	2	1	9	3	0	0	0	0	176
2005-2006	32609	1	55	45	1	1	1	0.98	2674.091507	2	3	0	0	0	57.5	2	67.5	2	47.5	1	0	0	80	1	100	1	90	1	15	0	40	0	60	0	75	0	3	0	12	3	0	0	0	0	171
2005-2006	32619	1	57	52	1	1	0	3.41	4710.17923	1	4	0	1	0	56.875	2	53.75	2	60	2	25	0	20	0	100	1	70	0	70	0	20	0	100	1	50	0	1	1	5	2	0	0	0	0	164
2005-2006	32632	2	44	55	2	3	1	4.08	13083.31929	2	4	0	0	0	46.875	1	33.75	1	60	2	25	0	40	0	0	0	70	0	70	0	40	0	100	1	30	0	0	1	1	1	0	0	0	0	176
2005-2006	32651	2	56	39	2	1	0	0.82	3329.900737	2	1	0	1	0	55.625	2	55	2	56.25	2	50	0	0	0	100	1	70	0	70	0	20	0	60	0	75	0	1	0	4	1	0	0	0	0	172
2005-2006	32677	1	56	53	2	1	1	3.12	3215.748123	3	1	0	0	0	39.375	1	55	2	23.75	1	50	0	0	0	100	1	70	0	30	0	40	0	20	0	5	0	1	0	4	1	0	0	0	0	175
2005-2006	32703	2	45	71	1	3	0	3.64	4180.30763	3	1	1	0	0	66.875	2	71.25	2	62.5	2	80	1	60	0	75	0	70	0	70	0	80	1	100	1	0	0	1	2	6	3	0	0	0	0	158
2005-2006	32709	2	57	47	2	3	0	1.25	6174.319174	3	2	1	0	0	56.875	2	67.5	2	46.25	1	50	0	100	1	80	1	40	0	0	0	60	0	100	1	25	0	2	1	9	3	0	0	0	0	174
2005-2006	32716	2	55	66	2	1	1	1.37	1386.613564	2	1	0	0	0	67.5	2	92.5	3	42.5	1	80	1	90	1	100	1	100	1	0	0	80	1	60	0	30	0	4	1	13	5	1	1	0	0	146
2005-2006	32749	2	46	58	2	3	0	2.49	12461.07162	3	2	0	0	0	44.375	1	36.25	1	52.5	2	25	0	100	1	0	0	20	0	30	0	40	0	60	0	80	1	1	1	5	2	0	0	0	0	177
2005-2006	32756	1	45	69	1	3	0	3.35	8760.192755	2	2	0	0	0	58.125	2	68.75	2	47.5	1	0	0	100	1	75	0	100	1	0	0	40	0	100	1	50	0	2	1	9	3	1	0	1	0	11
2005-2006	32791	1	54	28	2	3	0	2.74	10321.65367	3	4	0	0	0	58.75	2	70	2	47.5	1	50	0	90	1	100	1	40	0	70	0	20	0	0	0	100	1	2	1	9	3	0	0	0	0	164
2005-2006	32804	2	44	80	1	3	0	1.13	3045.014387	2	2	1	1	0	61.25	2	56.25	2	66.25	2	80	1	0	0	75	0	70	0	70	0	80	1	60	0	55	0	1	1	5	2	0	0	0	0	174
2005-2006	32821	2	49	60	2	3	0	4.55	9762.409082	3	0	0	0	0	63.75	2	92.5	3	35	1	80	1	90	1	100	1	100	1	15	0	80	1	40	0	5	0	4	1	13	5	0	0	0	0	168
2005-2006	32868	2	50	41	2	5	1	0	5004.715271	2	4	0	0	0	46.875	1	46.25	1	47.5	1	25	0	60	0	0	0	100	1	0	0	40	0	100	1	50	0	1	1	5	2	0	0	0	0	156
2005-2006	32880	1	49	62	2	2	0	2.02	2692.025274	2	0	0	1	0	30	1	23.75	1	36.25	1	25	0	0	0	30	0	40	0	30	0	80	1	30	0	5	0	0	1	1	1	0	0	0	0	161
2005-2006	32891	1	51	59	1	2	0	5	3052.467113	2	2	0	0	0	56.25	2	72.5	2	40	1	50	0	90	1	80	1	70	0	30	0	60	0	40	0	30	0	2	0	8	2	1	0	0	0	172
2005-2006	32892	1	46	34	1	3	1	2.93	12397.36694	3	4	0	0	0	50.625	2	46.25	1	55	2	25	0	60	0	0	0	100	1	70	0	0	0	100	1	50	0	1	1	5	2	0	0	0	0	169
2005-2006	32908	2	58	62	2	2	1	0.93	1720.244652	2	0	0	0	0	37.5	1	30	1	45	1	50	0	0	0	0	0	70	0	30	0	40	0	60	0	50	0	0	0	0	0	0	0	0	0	176
2005-2006	32910	2	50	39	1	3	0	3.25	5362.361754	2	2	0	1	0	57.5	2	60	2	55	2	0	0	100	1	100	1	40	0	0	0	100	1	40	0	80	1	2	2	10	4	0	0	0	0	156
2005-2006	32926	2	51	70	1	3	0	5	5275.072234	3	2	0	1	0	61.875	2	68.75	2	55	2	50	0	80	1	75	0	70	0	70	0	80	1	40	0	30	0	1	1	5	2	1	0	0	0	149
2005-2006	32941	2	54	56	2	1	1	1.71	2528.793874	3	2	0	0	0	71.875	2	81.25	3	62.5	2	80	1	100	1	75	0	70	0	15	0	60	0	100	1	75	0	2	1	9	3	0	0	0	0	160
2005-2006	32954	2	50	73	2	3	1	0.91	5626.616014	2	1	0	1	0	45	1	61.25	2	28.75	1	80	1	0	0	75	0	90	1	30	0	40	0	40	0	5	0	2	0	8	2	1	1	0	0	129
2005-2006	32959	2	54	51	2	2	1	5	4275.665561	3	3	0	0	0	56.25	2	50	2	62.5	2	0	0	100	1	0	0	100	1	30	0	40	0	100	1	80	1	2	2	10	4	0	0	0	0	156
2005-2006	32960	1	52	42	2	2	0	1.49	3450.192665	2	0	0	0	0	46.25	1	60	2	32.5	1	0	0	100	1	100	1	40	0	0	0	0	0	100	1	30	0	2	1	9	3	0	0	0	0	178
2005-2006	32962	1	45	40	2	3	0	3.26	13278.60674	3	2	0	0	0	73.125	2	87.5	3	58.75	2	50	0	100	1	100	1	100	1	15	0	40	0	100	1	80	1	3	2	14	5	0	0	0	0	162
2005-2006	32972	1	55	67	2	1	0	1.33	751.9038914	2	2	1	0	0	50.625	2	37.5	1	63.75	2	50	0	0	0	100	1	0	0	100	1	100	1	0	0	55	0	1	2	6	3	0	0	0	0	171
2005-2006	32989	1	56	66	2	1	0	0.94	1005.094456	1	0	0	0	0	60	2	67.5	2	52.5	2	80	1	0	0	100	1	90	1	70	0	80	1	30	0	30	0	3	1	13	4	0	0	0	0	175
2005-2006	32991	2	49	64	2	3	0	1.52	9349.851105	3	3	0	0	0	42.5	1	43.75	1	41.25	1	0	0	0	0	75	0	100	1	30	0	0	0	60	0	75	0	1	0	4	1	1	0	1	0	78
2005-2006	33020	1	54	39	1	3	1	1.93	11350.59391	3	4	0	1	0	56.25	2	52.5	2	60	2	50	0	90	1	0	0	70	0	30	0	60	0	100	1	50	0	1	1	5	2	1	0	0	0	89
2005-2006	33028	2	55	27	1	1	0	1.54	3975.102083	2	4	0	0	0	58.125	2	55	2	61.25	2	80	1	0	0	100	1	40	0	30	0	40	0	100	1	75	0	2	1	9	3	0	0	0	0	168
2005-2006	33042	2	50	28	1	3	0	2.27	12662.31728	2	1	0	0	0	47.5	1	32.5	1	62.5	2	0	0	60	0	0	0	70	0	30	0	20	0	100	1	100	1	0	2	2	2	0	0	0	0	157
2005-2006	33055	2	48	39	1	3	0	5	11128.39934	3	2	0	1	0	61.875	2	90	3	33.75	1	100	1	90	1	100	1	70	0	15	0	20	0	20	0	80	1	3	1	13	4	0	0	0	0	177
2005-2006	33076	1	53	54	1	1	0	1.71	3037.001888	1	2	0	1	0	47.5	1	50	2	45	1	25	0	0	0	75	0	100	1	70	0	0	0	10	0	100	1	1	1	5	2	0	0	0	0	158
2005-2006	33077	1	48	72	1	3	0	2.18	5666.931881	3	2	1	0	0	58.125	2	55	2	61.25	2	50	0	40	0	30	0	100	1	70	0	80	1	40	0	55	0	1	1	5	2	0	0	0	0	159
2005-2006	33086	1	55	56	1	3	0	2.3	11844.93799	3	1	0	0	0	65.625	2	60	2	71.25	2	25	0	40	0	75	0	100	1	70	0	40	0	100	1	75	0	1	1	5	2	0	0	0	0	172
2005-2006	33092	1	45	32	2	3	0	2.43	13079.06677	3	4	0	0	0	58.75	2	58.75	2	58.75	2	25	0	40	0	100	1	70	0	15	0	60	0	60	0	100	1	1	1	5	2	0	0	0	0	162
2005-2006	33093	2	46	74	1	3	0	3.03	6318.738179	2	2	0	0	0	62.5	2	80	3	45	1	50	0	80	1	100	1	90	1	0	0	60	0	40	0	80	1	3	1	13	4	0	0	0	0	176
2005-2006	33107	1	49	57	2	2	0	5	4639.244045	3	0	0	0	0	49.375	1	67.5	2	31.25	1	50	0	100	1	80	1	40	0	15	0	20	0	60	0	30	0	2	0	8	2	0	0	0	0	162
2005-2006	33123	1	47	52	2	3	0	5	14124.09248	3	1	0	0	0	27.5	1	35	1	20	1	0	0	100	1	0	0	40	0	30	0	0	0	0	0	50	0	1	0	4	1	0	0	0	0	177
2005-2006	33140	1	46	42	1	5	0	0.6	5946.902271	1	4	0	0	0	46.25	1	47.5	1	45	1	25	0	20	0	75	0	70	0	30	0	60	0	60	0	30	0	0	0	0	0	0	0	0	0	169
2005-2006	33154	1	56	46	1	1	0	1.37	3254.083662	2	4	0	1	0	28.75	1	31.25	1	26.25	1	25	0	60	0	0	0	40	0	0	0	20	0	60	0	25	0	0	0	0	0	1	0	0	0	42
2005-2006	33162	1	56	51	1	1	0	2.8	3254.083662	2	1	0	0	0	51.875	2	36.25	1	67.5	2	25	0	0	0	100	1	20	0	15	0	100	1	100	1	55	0	1	2	6	3	0	0	0	0	175
2005-2006	33181	1	57	40	2	5	0	1.17	7789.285976	3	2	0	0	0	56.25	2	61.25	2	51.25	2	25	0	20	0	100	1	100	1	70	0	40	0	40	0	55	0	2	0	8	2	0	0	0	0	163
2005-2006	33182	1	46	73	1	3	1	1.19	3050.204097	2	2	1	1	1	51.25	2	63.75	2	38.75	1	80	1	0	0	75	0	100	1	30	0	80	1	40	0	5	0	2	1	9	3	1	0	0	0	25
2005-2006	33187	1	49	41	1	2	0	1.65	4817.831832	3	0	0	0	0	46.875	1	70	2	23.75	1	50	0	60	0	100	1	70	0	0	0	80	1	10	0	5	0	1	1	5	2	0	0	0	0	155
2005-2006	33197	2	46	85	2	3	1	5	4956.167368	3	2	0	1	0	72.5	2	72.5	2	72.5	2	25	0	100	1	75	0	90	1	70	0	80	1	60	0	80	1	2	2	10	4	1	0	0	0	67
2005-2006	33202	1	53	43	1	3	0	4.04	14009.30304	3	2	0	0	0	56.875	2	68.75	2	45	1	0	0	100	1	75	0	100	1	15	0	60	0	100	1	5	0	2	1	9	3	0	0	0	0	159
2005-2006	33207	1	56	62	2	3	1	1.46	11759.43195	2	3	0	1	0	55	2	31.25	1	78.75	2	25	0	0	0	0	0	100	1	100	1	60	0	100	1	55	0	1	2	6	3	1	0	0	0	115
2005-2006	33230	1	47	41	1	2	0	3.9	3904.074269	2	2	0	0	0	65	2	62.5	2	67.5	2	50	0	100	1	0	0	100	1	30	0	40	0	100	1	100	1	2	2	10	4	0	0	0	0	178
2005-2006	33236	2	47	68	2	3	0	3.18	11368.60742	3	4	1	0	0	65	2	88.75	3	41.25	1	80	1	100	1	75	0	100	1	30	0	40	0	40	0	55	0	3	0	12	3	0	0	0	0	170
2005-2006	33246	2	56	73	2	3	0	3.41	5810.263728	3	2	0	1	0	47.5	1	70	2	25	1	80	1	0	0	100	1	100	1	15	0	20	0	60	0	5	0	3	0	12	3	0	0	0	0	172
2005-2006	33277	1	55	77	2	2	0	1.48	2843.328811	1	1	1	1	1	50.625	2	42.5	1	58.75	2	25	0	0	0	75	0	70	0	15	0	80	1	60	0	80	1	0	2	2	2	0	0	0	0	173
2005-2006	33287	2	45	44	2	2	1	0.3	2979.361471	3	3	1	0	1	45	1	12.5	1	77.5	2	25	0	0	0	25	0	0	0	70	0	60	0	100	1	80	1	0	2	2	2	0	0	0	0	160
2005-2006	33294	1	51	60	2	2	1	2.49	1804.551684	3	0	1	1	0	37.5	1	41.25	1	33.75	1	50	0	0	0	75	0	40	0	0	0	100	1	30	0	5	0	0	1	1	1	1	0	0	0	147
2005-2006	33316	2	53	74	1	3	0	1.39	2848.586439	2	2	1	1	0	68.125	2	68.75	2	67.5	2	0	0	100	1	75	0	100	1	100	1	40	0	100	1	30	0	2	2	10	4	0	0	0	0	164
2005-2006	33317	1	54	28	2	3	0	5	10321.65367	3	1	0	0	0	86.25	3	90	3	82.5	3	80	1	80	1	100	1	100	1	70	0	60	0	100	1	100	1	4	2	14	6	0	0	0	0	164
2005-2006	33321	2	50	63	1	3	0	3.41	9024.496549	3	2	0	1	0	77.5	2	95	3	60	2	80	1	100	1	100	1	100	1	70	0	40	0	100	1	30	0	4	1	13	5	0	0	0	0	156
2005-2006	33331	1	56	56	2	2	1	0.65	4957.650067	2	1	0	0	1	38.125	1	36.25	1	40	1	25	0	20	0	0	0	100	1	15	0	40	0	100	1	5	0	1	1	5	2	0	0	0	0	173
2005-2006	33337	2	49	68	2	2	1	1.51	1613.200015	1	3	1	0	0	40	1	45	1	35	1	0	0	0	0	80	1	100	1	15	0	80	1	40	0	5	0	2	1	9	3	0	0	0	0	170
2005-2006	33345	2	55	46	2	3	1	1.02	17905.57534	3	3	0	0	1	50	2	57.5	2	42.5	1	80	1	60	0	50	0	40	0	0	0	20	0	100	1	50	0	1	1	5	2	0	0	0	0	169
2005-2006	33346	2	54	72	2	1	1	2.21	1572.843404	2	1	0	1	0	42.5	1	37.5	1	47.5	1	0	0	0	0	50	0	100	1	30	0	80	1	0	0	80	1	1	2	6	3	1	0	0	0	97
2005-2006	33376	2	56	23	2	3	0	3.41	10605.09956	3	4	0	0	0	58.125	2	46.25	1	70	2	25	0	60	0	0	0	100	1	70	0	60	0	100	1	50	0	1	1	5	2	0	0	0	0	171
2005-2006	33416	1	46	70	1	3	0	1.56	6717.006412	1	1	0	0	0	64.375	2	75	2	53.75	2	25	0	100	1	75	0	100	1	15	0	60	0	60	0	80	1	2	1	9	3	0	0	0	0	169
2005-2006	33426	1	45	43	1	3	0	1.64	4938.847209	3	1	0	0	0	36.875	1	28.75	1	45	1	25	0	90	1	0	0	0	0	70	0	0	0	60	0	50	0	1	0	4	1	0	0	0	0	162
2005-2006	33428	1	45	62	1	3	0	2.49	9127.954957	1	2	0	0	0	55	2	61.25	2	48.75	1	0	0	100	1	55	0	90	1	70	0	20	0	100	1	5	0	2	1	9	3	0	0	0	0	163
2005-2006	33450	2	47	64	1	3	0	5	10453.1315	2	4	0	0	0	70.625	2	81.25	3	60	2	50	0	100	1	75	0	100	1	30	0	60	0	100	1	50	0	2	1	9	3	0	0	0	0	171
2005-2006	33467	2	50	60	1	3	0	3.31	8860.483356	2	3	1	0	0	63.125	2	82.5	3	43.75	1	100	1	60	0	100	1	70	0	0	0	80	1	40	0	55	0	2	1	9	3	1	0	0	0	146
2005-2006	33476	2	47	49	1	3	0	5	15296.6794	3	2	0	0	0	68.125	2	72.5	2	63.75	2	50	0	100	1	100	1	40	0	15	0	100	1	60	0	80	1	2	2	10	4	0	0	0	0	170
2005-2006	33483	2	51	60	2	2	0	2.26	2065.979846	2	1	0	0	0	37.5	1	55	2	20	1	0	0	20	0	100	1	100	1	30	0	20	0	0	0	30	0	2	0	8	2	0	0	0	0	170
2005-2006	33492	2	49	45	1	2	1	3.37	3702.681759	2	4	0	1	0	48.125	1	56.25	2	40	1	25	0	0	0	100	1	100	1	0	0	100	1	60	0	0	0	2	1	9	3	1	1	0	0	26
2005-2006	33527	1	46	63	1	3	1	1.92	5150.918383	2	1	0	0	0	69.375	2	56.25	2	82.5	3	25	0	0	0	100	1	100	1	70	0	60	0	100	1	100	1	2	2	10	4	1	1	0	0	76
2005-2006	33561	1	54	83	2	3	1	1.21	5017.993741	2	0	0	1	0	55	2	75	2	35	1	0	0	100	1	100	1	100	1	15	0	0	0	100	1	25	0	3	1	13	4	1	1	0	0	120
2005-2006	33563	2	53	54	2	3	0	3.01	16873.39904	2	2	0	0	0	63.125	2	73.75	2	52.5	2	25	0	90	1	80	1	100	1	30	0	20	0	60	0	100	1	3	1	13	4	0	0	0	0	165
2005-2006	33592	2	45	62	1	2	0	5	1015.272679	2	2	1	0	0	78.125	2	93.75	3	62.5	2	100	1	100	1	75	0	100	1	100	1	20	0	100	1	30	0	3	2	14	5	0	0	0	0	160
2005-2006	33604	2	53	59	2	3	0	2.27	8549.290675	2	1	1	0	1	34.375	1	17.5	1	51.25	2	0	0	0	0	0	0	70	0	70	0	20	0	60	0	55	0	0	0	0	0	1	0	0	0	85
2005-2006	33605	1	54	68	2	3	1	1.22	11275.59538	3	0	0	0	0	65	2	82.5	3	47.5	1	50	0	90	1	100	1	90	1	0	0	100	1	60	0	30	0	3	1	13	4	1	1	0	0	139
2005-2006	33606	2	48	31	2	2	0	1.62	4078.616692	2	0	0	0	0	76.25	2	75	2	77.5	2	0	0	100	1	100	1	100	1	30	0	100	1	100	1	80	1	3	3	15	6	0	0	0	0	175
2005-2006	33614	2	49	65	2	3	0	3.79	9349.851105	2	2	0	0	0	67.5	2	87.5	3	47.5	1	50	0	100	1	100	1	100	1	0	0	60	0	100	1	30	0	3	1	13	4	0	0	0	0	167
2005-2006	33616	2	54	48	1	2	0	5	3814.631472	2	2	0	0	0	65	2	62.5	2	67.5	2	50	0	100	1	0	0	100	1	30	0	60	0	100	1	80	1	2	2	10	4	0	0	0	0	161
2005-2006	33621	1	55	63	1	3	0	4.68	9239.328095	3	3	0	1	0	58.125	2	56.25	2	60	2	50	0	0	0	75	0	100	1	70	0	40	0	100	1	30	0	1	1	5	2	0	0	0	0	172
2005-2006	33625	1	52	81	2	3	0	1.56	4651.438463	2	0	0	1	0	50.625	2	41.25	1	60	2	25	0	0	0	100	1	40	0	70	0	40	0	100	1	30	0	1	1	5	2	1	1	0	0	20
2005-2006	33643	1	48	41	2	3	1	1.33	5459.51291	3	1	0	0	0	54.375	2	62.5	2	46.25	1	50	0	0	0	100	1	100	1	30	0	60	0	40	0	55	0	2	0	8	2	0	0	0	0	159
2005-2006	33667	2	58	79	1	1	1	2.61	674.3397151	2	1	0	1	0	58.125	2	66.25	2	50	2	80	1	40	0	75	0	70	0	30	0	80	1	60	0	30	0	1	1	5	2	1	1	0	0	44
2005-2006	33675	2	53	56	2	3	1	1.6	8068.324239	3	3	1	0	0	40.625	1	55	2	26.25	1	80	1	0	0	100	1	40	0	15	0	20	0	40	0	30	0	2	0	8	2	0	0	0	0	165
2005-2006	33681	1	52	29	1	3	0	5	12206.10019	3	2	0	0	0	61.25	2	72.5	2	50	2	50	0	40	0	100	1	100	1	30	0	20	0	100	1	50	0	2	1	9	3	0	0	0	0	179
2005-2006	33684	1	55	74	1	3	0	2.61	6023.161203	2	2	1	0	0	64.375	2	70	2	58.75	2	50	0	40	0	100	1	90	1	15	0	80	1	60	0	80	1	2	2	10	4	0	0	0	0	172
2005-2006	33688	1	48	76	1	3	0	2.34	5618.606868	2	2	1	0	0	67.5	2	88.75	3	46.25	1	80	1	100	1	75	0	100	1	70	0	80	1	30	0	5	0	3	1	13	4	1	1	0	0	78
2005-2006	33691	1	49	58	2	2	0	1.55	4625.060627	2	0	0	0	0	31.25	1	45	1	17.5	1	0	0	40	0	100	1	40	0	30	0	20	0	20	0	0	0	1	0	4	1	0	0	0	0	160
2005-2006	33694	2	48	54	1	3	1	2.42	13125.363	2	2	0	0	0	38.125	1	30	1	46.25	1	0	0	0	0	100	1	20	0	15	0	80	1	60	0	30	0	1	1	5	2	0	0	0	0	175
2005-2006	33696	2	46	61	1	3	0	2.49	8082.649329	2	2	0	1	0	38.75	1	17.5	1	60	2	0	0	0	0	0	0	70	0	70	0	40	0	30	0	100	1	0	1	1	1	1	1	0	0	153
2005-2006	33698	2	44	75	1	3	0	1.21	2441.494639	1	1	0	1	0	48.75	1	56.25	2	41.25	1	25	0	0	0	100	1	100	1	15	0	40	0	60	0	50	0	2	0	8	2	1	0	0	0	146
2005-2006	33726	1	56	66	1	1	0	0.94	696.9799311	1	4	0	1	0	45.625	1	47.5	1	43.75	1	0	0	0	0	100	1	90	1	15	0	40	0	20	0	100	1	2	1	9	3	0	0	0	0	174
2005-2006	33731	2	57	26	1	2	1	1.16	3675.383988	2	0	0	1	0	45	1	57.5	2	32.5	1	50	0	0	0	80	1	100	1	0	0	100	1	0	0	30	0	2	1	9	3	0	0	0	0	173
2005-2006	33744	1	49	48	2	3	0	0.94	7300.476888	2	1	1	0	1	53.125	2	38.75	1	67.5	2	25	0	90	1	0	0	40	0	70	0	20	0	100	1	80	1	1	2	6	3	1	0	1	0	98
2005-2006	33748	1	50	39	2	2	1	0.56	5196.085437	2	2	0	1	1	33.75	1	30	1	37.5	1	0	0	0	0	100	1	20	0	70	0	0	0	0	0	80	1	1	1	5	2	0	0	0	0	158
2005-2006	33767	2	54	47	2	1	1	4.92	2748.268165	3	0	0	0	0	68.125	2	77.5	2	58.75	2	50	0	60	0	100	1	100	1	15	0	40	0	100	1	80	1	2	2	10	4	0	0	0	0	159
2005-2006	33792	1	56	73	2	1	1	0.65	1402.984276	1	0	1	0	1	63.75	2	55	2	72.5	2	50	0	0	0	100	1	70	0	100	1	40	0	100	1	50	0	1	2	6	3	0	0	0	0	174
2005-2006	33847	2	54	45	2	1	0	0.51	2528.793874	2	4	0	0	0	58.75	2	77.5	2	40	1	80	1	60	0	100	1	70	0	0	0	40	0	20	0	100	1	2	1	9	3	0	0	0	0	159
2005-2006	33860	2	57	42	2	1	0	5	2574.42921	3	1	0	0	0	83.75	3	90	3	77.5	2	80	1	80	1	100	1	100	1	70	0	40	0	100	1	100	1	4	2	14	6	0	0	0	0	173
2005-2006	33861	1	45	81	1	3	0	2.03	3304.410306	2	1	0	0	0	49.375	1	53.75	2	45	1	0	0	100	1	75	0	40	0	30	0	60	0	60	0	30	0	1	0	4	1	1	0	0	0	170
2005-2006	33894	1	49	63	2	3	1	1.46	6926.975131	3	3	0	0	0	53.75	2	63.75	2	43.75	1	80	1	0	0	75	0	100	1	30	0	60	0	60	0	25	0	2	0	8	2	0	0	0	0	161
2005-2006	33895	1	50	64	2	2	0	3.9	2489.275029	3	2	0	0	1	34.375	1	30	1	38.75	1	0	0	0	0	80	1	40	0	30	0	60	0	60	0	5	0	1	0	4	1	0	0	0	0	157
2005-2006	33899	2	48	30	2	3	1	0.64	8576.372873	3	3	0	0	1	72.5	2	75	2	70	2	0	0	100	1	100	1	100	1	0	0	100	1	100	1	80	1	3	3	15	6	0	0	0	0	175
2005-2006	33904	2	49	57	2	3	0	1.66	6526.847178	1	0	0	0	0	48.75	1	55	2	42.5	1	0	0	20	0	100	1	100	1	0	0	40	0	100	1	30	0	2	1	9	3	1	0	1	0	102
2005-2006	33917	1	54	51	1	1	0	4.1	2883.960643	2	4	0	0	0	64.375	2	62.5	2	66.25	2	0	0	80	1	100	1	70	0	100	1	40	0	100	1	25	0	2	2	10	4	0	0	0	0	164
2005-2006	33922	2	54	83	2	3	0	2.39	5458.285805	2	2	0	1	0	53.125	2	50	2	56.25	2	25	0	0	0	75	0	100	1	100	1	80	1	40	0	5	0	1	2	6	3	1	0	0	0	58
2005-2006	33934	1	49	57	1	3	0	4.68	14945.30205	3	2	0	0	0	54.375	2	62.5	2	46.25	1	80	1	0	0	100	1	70	0	15	0	60	0	60	0	50	0	2	0	8	2	0	0	0	0	163
2005-2006	33935	1	54	25	1	3	0	1.99	13280.64855	3	0	0	0	0	70.625	2	70	2	71.25	2	0	0	80	1	100	1	100	1	70	0	40	0	100	1	75	0	3	1	13	4	0	0	0	0	165
2005-2006	33938	1	49	67	2	2	0	1.56	2692.025274	3	2	0	0	0	70.625	2	75	2	66.25	2	80	1	20	0	100	1	100	1	70	0	80	1	60	0	55	0	3	1	13	4	0	0	0	0	160
2005-2006	33941	2	58	81	2	1	0	1.56	1339.783993	2	3	0	1	0	61.25	2	81.25	3	41.25	1	50	0	100	1	75	0	100	1	70	0	0	0	40	0	55	0	2	0	8	2	1	1	0	0	58
2005-2006	33945	2	50	65	1	3	1	5	9106.40153	2	2	1	1	0	63.125	2	70	2	56.25	2	80	1	100	1	0	0	100	1	30	0	80	1	60	0	55	0	3	1	13	4	0	0	0	0	157
2005-2006	33947	1	50	64	1	3	0	4.35	9911.134172	3	2	0	0	0	49.375	1	53.75	2	45	1	0	0	40	0	75	0	100	1	70	0	0	0	60	0	50	0	1	0	4	1	1	0	0	0	149
2005-2006	33971	2	46	64	2	3	0	0.23	10687.87121	2	1	1	0	0	36.25	1	22.5	1	50	2	50	0	0	0	0	0	40	0	30	0	40	0	100	1	30	0	0	1	1	1	0	0	0	0	177
2005-2006	34006	1	47	81	1	3	0	2.65	3344.195589	3	1	1	1	0	50	2	41.25	1	58.75	2	0	0	0	0	75	0	90	1	70	0	60	0	100	1	5	0	1	1	5	2	1	1	0	0	57
2005-2006	34029	2	53	50	2	1	0	1.07	2952.78741	1	1	0	1	0	51.25	2	55	2	47.5	1	50	0	0	0	100	1	70	0	30	0	60	0	100	1	0	0	1	1	5	2	0	0	0	0	165
2005-2006	34040	2	44	84	2	3	1	2.2	4672.706435	3	0	1	1	0	48.75	1	55	2	42.5	1	80	1	0	0	100	1	40	0	70	0	40	0	60	0	0	0	2	0	8	2	1	1	0	0	22
2005-2006	34050	2	44	74	2	3	1	1.01	5604.321215	1	1	1	0	0	55	2	56.25	2	53.75	2	25	0	100	1	80	1	20	0	70	0	80	1	60	0	5	0	2	1	9	3	0	0	0	0	174
2005-2006	34074	1	58	41	1	4	1	2.21	10246.79451	3	1	1	1	0	45	1	55	2	35	1	0	0	80	1	100	1	40	0	15	0	40	0	60	0	25	0	2	0	8	2	0	0	0	0	165
2005-2006	34083	1	58	54	2	1	0	2.17	2122.458921	2	1	0	0	0	55	2	52.5	2	57.5	2	0	0	40	0	100	1	70	0	15	0	40	0	100	1	75	0	1	1	5	2	0	0	0	0	166
2005-2006	34084	1	45	65	1	2	1	4.18	1421.673284	2	4	1	1	0	66.25	2	80	3	52.5	2	80	1	40	0	100	1	100	1	15	0	100	1	40	0	55	0	3	1	13	4	1	0	0	0	81
2005-2006	34086	2	47	64	1	3	0	3.18	10583.83085	1	4	0	0	0	55.625	2	45	1	66.25	2	50	0	40	0	0	0	90	1	30	0	80	1	100	1	55	0	1	2	6	3	0	0	0	0	170
2005-2006	34088	1	54	36	2	5	0	2.43	12636.70443	3	3	0	0	1	50.625	2	40	1	61.25	2	0	0	90	1	0	0	70	0	70	0	40	0	60	0	75	0	1	0	4	1	0	0	0	0	176
2005-2006	34108	2	44	25	1	3	1	0.9	7149.152913	2	4	0	0	0	64.375	2	70	2	58.75	2	0	0	100	1	80	1	100	1	15	0	20	0	100	1	100	1	3	2	14	5	0	0	0	0	174
2005-2006	34118	1	53	39	1	2	0	3.42	3938.046538	3	2	0	0	0	53.75	2	72.5	2	35	1	0	0	100	1	100	1	90	1	30	0	0	0	60	0	50	0	3	0	12	3	0	0	0	0	157
2005-2006	34120	1	46	35	1	5	0	1.57	12259.62907	3	1	0	0	0	59.375	2	81.25	3	37.5	1	25	0	100	1	100	1	100	1	0	0	80	1	40	0	30	0	3	1	13	4	0	0	0	0	169
2005-2006	34128	2	46	51	1	3	0	4.75	9314.053548	2	2	0	0	0	64.375	2	62.5	2	66.25	2	0	0	100	1	80	1	70	0	30	0	60	0	100	1	75	0	2	1	9	3	0	0	0	0	177
2005-2006	34136	1	55	29	1	3	1	3.21	12273.20362	3	2	0	0	0	58.125	2	60	2	56.25	2	50	0	20	0	100	1	70	0	0	0	100	1	100	1	25	0	1	2	6	3	0	0	0	0	174
2005-2006	34145	2	44	54	1	3	1	3.06	11734.64381	2	2	0	0	0	70.625	2	85	3	56.25	2	80	1	60	0	100	1	100	1	70	0	40	0	60	0	55	0	3	0	12	3	0	0	0	0	174
2005-2006	34180	2	51	46	2	2	1	2.05	3282.907684	2	1	0	0	0	27.5	1	41.25	1	13.75	1	0	0	0	0	75	0	90	1	15	0	0	0	10	0	30	0	1	0	4	1	0	0	0	0	170
2005-2006	34203	1	45	52	1	3	0	2.26	11876.39363	3	2	0	0	0	60	2	67.5	2	52.5	2	0	0	100	1	100	1	70	0	0	0	80	1	100	1	30	0	2	2	10	4	0	0	0	0	162
2005-2006	34234	2	58	65	1	1	0	0.66	459.5372286	1	1	0	0	0	80	3	87.5	3	72.5	2	50	0	100	1	100	1	100	1	70	0	40	0	100	1	80	1	3	2	14	5	0	0	0	0	176
2005-2006	34235	2	56	43	2	3	1	1.06	4564.92392	3	2	0	0	0	59.375	2	53.75	2	65	2	25	0	20	0	100	1	70	0	0	0	100	1	60	0	100	1	1	2	6	3	0	0	0	0	162
2005-2006	34283	1	46	44	2	3	0	4.68	15652.11145	2	3	0	0	0	63.125	2	45	1	81.25	3	0	0	90	1	0	0	90	1	100	1	100	1	100	1	25	0	2	3	11	5	0	0	0	0	169
2005-2006	34292	1	54	49	2	3	0	0.9	6260.956259	3	2	0	0	1	81.875	3	63.75	2	100	3	25	0	40	0	100	1	90	1	100	1	100	1	100	1	100	1	2	4	11	6	0	0	0	0	164
2005-2006	34293	1	50	75	2	3	1	5	8341.376751	2	2	0	1	0	55.625	2	60	2	51.25	2	80	1	20	0	100	1	40	0	30	0	20	0	100	1	55	0	2	1	9	3	0	0	0	0	157
2005-2006	34306	2	57	67	2	1	0	2.8	1118.448458	2	0	0	1	0	57.5	2	67.5	2	47.5	1	50	0	100	1	100	1	20	0	30	0	40	0	40	0	80	1	2	1	9	3	0	0	0	0	172
2005-2006	34343	1	46	33	2	3	0	2.35	14862.61498	3	3	0	0	0	59.375	2	62.5	2	56.25	2	0	0	100	1	50	0	100	1	15	0	60	0	100	1	50	0	2	1	9	3	0	0	0	0	169
2005-2006	34344	2	53	50	2	3	0	5	16873.39904	3	0	0	0	0	56.875	2	87.5	3	26.25	1	50	0	100	1	100	1	100	1	15	0	0	0	60	0	30	0	3	0	12	3	0	0	0	0	165
2005-2006	34353	2	45	64	2	2	1	2.7	1483.330563	2	1	0	0	0	48.125	1	60	2	36.25	1	50	0	20	0	100	1	70	0	30	0	0	0	60	0	55	0	1	0	4	1	0	0	0	0	159
2005-2006	34398	1	54	45	1	3	0	3.44	15520.94275	2	1	0	1	0	62.5	2	75	2	50	2	0	0	100	1	100	1	100	1	30	0	20	0	100	1	50	0	3	1	13	4	0	0	0	0	164
2005-2006	34408	1	46	56	1	3	1	0.89	4138.184477	3	1	1	1	0	65	2	72.5	2	57.5	2	80	1	90	1	50	0	70	0	70	0	40	0	40	0	80	1	2	1	9	3	1	0	0	0	6
2005-2006	34411	1	58	49	2	1	1	5	2950.322238	3	3	0	0	0	56.875	2	61.25	2	52.5	2	80	1	40	0	25	0	100	1	15	0	20	0	100	1	75	0	2	1	9	3	0	0	0	0	166
2005-2006	34419	2	53	60	1	3	0	2.27	6315.35477	1	1	0	0	1	40	1	22.5	1	57.5	2	0	0	20	0	0	0	70	0	30	0	60	0	60	0	80	1	0	1	1	1	0	0	0	0	165
2005-2006	34427	1	58	74	2	1	1	1	1105.689737	1	1	0	0	0	65.625	2	73.75	2	57.5	2	80	1	100	1	75	0	40	0	70	0	60	0	100	1	0	0	2	1	9	3	0	0	0	0	165
2005-2006	34435	2	49	70	2	3	1	1.99	7554.583544	3	2	0	0	0	66.875	2	56.25	2	77.5	2	50	0	0	0	75	0	100	1	30	0	100	1	100	1	80	1	1	3	7	4	0	0	0	0	168
2005-2006	34461	1	58	65	2	4	0	2.21	7873.66456	1	0	0	0	0	53.75	2	51.25	2	56.25	2	25	0	40	0	100	1	40	0	70	0	0	0	100	1	55	0	1	1	5	2	0	0	0	0	166
2005-2006	34462	2	52	85	2	3	1	5	3930.609319	3	2	1	1	0	59.375	2	62.5	2	56.25	2	50	0	0	0	100	1	100	1	100	1	80	1	40	0	5	0	2	2	10	4	1	0	0	1	84
2005-2006	34465	2	45	47	2	2	0	2.27	2766.549938	3	3	0	0	0	85	3	87.5	3	82.5	3	50	0	100	1	100	1	100	1	30	0	100	1	100	1	100	1	3	3	15	6	0	0	0	0	158
2005-2006	34468	2	56	47	2	2	1	2.24	3704.821992	3	1	1	0	1	51.875	2	68.75	2	35	1	0	0	100	1	75	0	100	1	0	0	80	1	30	0	30	0	2	1	9	3	0	0	0	0	172
2005-2006	34472	1	49	45	1	3	0	5	16035.29461	2	1	0	0	0	60.625	2	48.75	1	72.5	2	0	0	40	0	55	0	100	1	30	0	60	0	100	1	100	1	1	2	6	3	0	0	0	0	160
2005-2006	34483	2	50	62	1	3	0	5	9024.496549	3	3	0	0	0	78.75	2	95	3	62.5	2	80	1	100	1	100	1	100	1	30	0	100	1	40	0	80	1	4	2	14	6	0	0	0	0	156
2005-2006	34504	1	51	58	2	5	0	5	11103.21561	2	0	0	0	0	51.25	2	81.25	3	21.25	1	25	0	100	1	100	1	100	1	0	0	20	0	60	0	5	0	3	0	12	3	0	0	0	0	162
2005-2006	34509	1	53	39	2	1	0	5	3770.234281	3	2	0	0	0	81.25	3	85	3	77.5	2	50	0	90	1	100	1	100	1	70	0	40	0	100	1	100	1	3	2	14	5	0	0	0	0	158
2005-2006	34551	1	52	73	2	2	1	0.94	2742.615628	3	2	1	1	0	52.5	2	62.5	2	42.5	1	50	0	0	0	100	1	100	1	30	0	80	1	60	0	0	0	2	1	9	3	0	0	0	0	179
2005-2006	34574	2	50	57	2	3	1	1.22	6417.243697	3	1	0	0	0	45.625	1	51.25	2	40	1	25	0	80	1	0	0	100	1	15	0	40	0	100	1	5	0	2	1	9	3	1	0	1	0	111
2005-2006	34575	1	49	69	1	3	0	2.57	11240.25126	3	2	0	1	0	51.875	2	62.5	2	41.25	1	50	0	60	0	100	1	40	0	15	0	80	1	40	0	30	0	1	1	5	2	0	0	0	0	161
2005-2006	34581	2	51	53	1	2	0	1	3437.759646	2	4	0	0	0	52.5	2	47.5	1	57.5	2	50	0	20	0	80	1	40	0	30	0	100	1	100	1	0	0	1	2	6	3	0	0	0	0	170
2005-2006	34584	2	46	68	2	3	1	1.63	10687.87121	2	2	0	1	0	58.75	2	72.5	2	45	1	80	1	40	0	100	1	70	0	30	0	0	0	100	1	50	0	2	1	9	3	0	0	0	0	176
2005-2006	34590	2	55	62	2	3	1	0.82	7956.538617	2	0	0	1	0	47.5	1	50	2	45	1	0	0	0	0	100	1	100	1	70	0	0	0	60	0	50	0	2	0	8	2	0	0	0	0	168
2005-2006	34599	2	44	28	2	3	1	0.85	7953.051271	2	4	0	0	0	51.25	2	37.5	1	65	2	50	0	0	0	0	0	100	1	0	0	60	0	100	1	100	1	1	2	6	3	0	0	0	0	175
2005-2006	34605	1	47	53	1	3	0	5	12625.95521	3	2	0	0	0	60.625	2	82.5	3	38.75	1	50	0	100	1	80	1	100	1	15	0	80	1	30	0	30	0	3	1	13	4	0	0	0	0	178
2005-2006	34607	2	57	63	2	1	1	1.32	770.618076	2	1	0	0	0	77.5	2	87.5	3	67.5	2	50	0	100	1	100	1	100	1	70	0	80	1	40	0	80	1	3	2	14	5	0	0	0	0	172
2005-2006	34608	2	55	45	2	1	0	5	3521.339379	3	2	0	0	0	62.5	2	65	2	60	2	25	0	90	1	75	0	70	0	15	0	100	1	100	1	25	0	1	2	6	3	0	0	0	0	168
2005-2006	34613	2	49	69	1	2	1	0.61	1421.565445	2	1	0	1	0	38.125	1	67.5	2	8.75	1	25	0	100	1	75	0	70	0	15	0	0	0	20	0	0	0	1	0	4	1	0	0	0	0	167
2005-2006	34637	2	44	48	1	3	0	0.9	4841.802533	2	2	0	0	0	54.375	2	73.75	2	35	1	25	0	100	1	100	1	70	0	15	0	20	0	100	1	5	0	2	1	9	3	0	0	0	0	173
2005-2006	34642	1	46	54	1	3	0	2.51	13952.65082	3	2	0	0	0	82.5	3	95	3	70	2	80	1	100	1	100	1	100	1	70	0	60	0	100	1	50	0	4	1	13	5	0	0	0	0	168
2005-2006	34644	2	52	38	2	1	0	0.93	2573.105045	2	4	0	1	0	66.875	2	81.25	3	52.5	2	25	0	100	1	100	1	100	1	30	0	40	0	40	0	100	1	3	1	13	4	0	0	0	0	167
2005-2006	34650	2	52	21	2	4	1	5	8008.636268	3	4	0	0	0	65.625	2	77.5	2	53.75	2	50	0	90	1	100	1	70	0	15	0	60	0	60	0	80	1	2	1	9	3	0	0	0	0	167
2005-2006	34656	1	57	65	1	2	0	4.35	1821.968567	3	1	0	0	0	55	2	63.75	2	46.25	1	80	1	0	0	75	0	100	1	15	0	40	0	100	1	30	0	2	1	9	3	1	0	1	0	169
2005-2006	34662	1	58	44	2	1	0	1.57	2145.990788	2	4	1	0	1	63.75	2	55	2	72.5	2	50	0	100	1	0	0	70	0	30	0	60	0	100	1	100	1	1	2	6	3	0	0	0	0	166
2005-2006	34674	2	50	80	2	3	0	1.48	4333.776675	2	3	1	1	0	55.625	2	56.25	2	55	2	25	0	0	0	100	1	100	1	30	0	60	0	100	1	30	0	2	1	9	3	1	1	0	0	89
2005-2006	34675	1	48	78	2	2	1	0.63	2654.000785	2	0	1	1	0	62.5	2	67.5	2	57.5	2	80	1	20	0	100	1	70	0	70	0	40	0	40	0	80	1	2	1	9	3	1	0	0	0	65
2005-2006	34687	1	50	34	2	2	1	1.34	5205.153439	3	1	0	0	0	70	2	72.5	2	67.5	2	50	0	100	1	100	1	40	0	30	0	60	0	100	1	80	1	2	2	10	4	0	0	0	0	157
2005-2006	34697	2	49	46	2	2	0	2.71	3693.495353	2	0	0	0	0	66.25	2	63.75	2	68.75	2	0	0	80	1	75	0	100	1	70	0	100	1	100	1	5	0	2	2	10	4	0	0	0	0	167
2005-2006	34740	2	54	42	2	1	0	3.5	2246.605668	2	4	0	0	0	60.625	2	62.5	2	58.75	2	50	0	0	0	100	1	100	1	15	0	60	0	60	0	100	1	2	1	9	3	0	0	0	0	160
2005-2006	34745	2	52	61	2	2	0	3.63	1831.910462	2	3	0	0	0	57.5	2	63.75	2	51.25	2	0	0	80	1	75	0	100	1	15	0	60	0	100	1	30	0	2	1	9	3	0	0	0	0	167
2005-2006	34747	1	50	30	2	3	0	2.21	15143.19224	2	0	0	0	0	65	2	57.5	2	72.5	2	50	0	90	1	50	0	40	0	70	0	20	0	100	1	100	1	1	2	6	3	0	0	0	0	156
2005-2006	34761	1	53	52	2	1	0	1.71	2977.732475	1	1	0	0	0	62.5	2	63.75	2	61.25	2	80	1	0	0	75	0	100	1	30	0	80	1	60	0	75	0	2	1	9	3	0	0	0	0	158
2005-2006	34771	2	57	60	2	1	0	3.85	1067.986308	2	4	0	0	0	49.375	1	65	2	33.75	1	25	0	60	0	75	0	100	1	30	0	40	0	60	0	5	0	1	0	4	1	0	0	0	0	173
2005-2006	34776	2	44	50	1	3	1	1.01	4423.529258	2	2	0	0	0	21.875	1	15	1	28.75	1	0	0	20	0	0	0	40	0	30	0	0	0	60	0	25	0	0	0	0	0	0	0	0	0	174
2005-2006	34782	2	48	85	2	3	1	1.12	5249.937339	2	0	0	1	0	35	1	47.5	1	22.5	1	50	0	0	0	100	1	40	0	30	0	20	0	40	0	0	0	1	0	4	1	1	1	0	0	96
2005-2006	34795	1	52	44	1	3	0	5	12639.32931	3	4	0	0	0	53.125	2	43.75	1	62.5	2	0	0	0	0	75	0	100	1	70	0	0	0	100	1	80	1	1	2	6	3	0	0	0	0	178
2005-2006	34827	1	47	54	2	4	0	1.29	6897.979595	2	0	1	1	0	58.125	2	53.75	2	62.5	2	100	1	0	0	25	0	90	1	100	1	80	1	40	0	30	0	2	2	10	4	1	1	0	0	109
2005-2006	34845	1	55	29	1	1	0	1.37	2959.765358	2	1	0	0	0	58.75	2	52.5	2	65	2	0	0	40	0	100	1	70	0	0	0	100	1	60	0	100	1	1	2	6	3	0	0	0	0	170
2005-2006	34848	1	57	23	1	1	1	0.68	3975.102083	2	4	0	0	0	33.75	1	12.5	1	55	2	50	0	0	0	0	0	0	0	30	0	40	0	100	1	50	0	0	1	1	1	0	0	0	0	165
2005-2006	34849	2	49	71	2	2	1	1.47	2979.504648	2	4	0	0	0	41.25	1	23.75	1	58.75	2	25	0	0	0	0	0	70	0	30	0	100	1	100	1	5	0	0	2	2	2	1	1	0	0	134
2005-2006	34855	2	49	76	2	2	1	2.55	2979.504648	2	1	0	1	0	30.625	1	17.5	1	43.75	1	50	0	0	0	0	0	20	0	100	1	40	0	30	0	5	0	0	1	1	1	1	0	1	0	31
2005-2006	34857	2	47	85	1	3	1	1.46	3741.075565	2	1	0	1	0	58.75	2	50	2	67.5	2	25	0	0	0	75	0	100	1	70	0	100	1	100	1	0	0	1	2	6	3	1	0	0	0	37
2005-2006	34869	2	49	29	2	2	0	0.9	3694.185809	3	1	0	0	0	75.625	2	80	3	71.25	2	50	0	100	1	100	1	70	0	30	0	100	1	100	1	55	0	2	2	10	4	0	0	0	0	170
2005-2006	34874	1	54	57	2	4	0	3.1	16112.87059	3	1	0	1	0	61.875	2	78.75	2	45	1	25	0	90	1	100	1	100	1	30	0	40	0	60	0	50	0	3	0	12	3	0	0	0	0	163
2005-2006	34877	1	45	54	1	3	0	1.95	14256.8939	2	2	0	0	0	59.375	2	73.75	2	45	1	25	0	100	1	100	1	70	0	30	0	0	0	100	1	50	0	2	1	9	3	0	0	0	0	162
2005-2006	34886	1	56	43	2	1	0	3.12	3287.20384	1	1	0	0	1	70.625	2	80	3	61.25	2	80	1	100	1	100	1	40	0	70	0	40	0	60	0	75	0	3	0	12	3	0	0	0	0	174
2005-2006	34887	2	46	52	2	3	0	5	14633.87536	3	4	0	1	0	55	2	63.75	2	46.25	1	0	0	80	1	75	0	100	1	30	0	0	0	100	1	55	0	2	1	9	3	1	0	1	0	59
2005-2006	34897	1	51	45	2	2	1	0.94	3421.386471	2	2	0	0	0	55.625	2	78.75	2	32.5	1	25	0	90	1	100	1	100	1	30	0	20	0	0	0	80	1	3	1	13	4	0	0	0	0	163
2005-2006	34911	2	53	70	2	3	1	1.58	9185.717887	3	4	0	1	0	61.25	2	62.5	2	60	2	80	1	100	1	0	0	70	0	100	1	40	0	100	1	0	0	2	2	10	4	1	0	0	0	89
2005-2006	34934	1	45	66	2	3	0	1.79	9507.843765	2	1	0	1	0	43.125	1	60	2	26.25	1	50	0	0	0	100	1	90	1	15	0	20	0	40	0	30	0	2	0	8	2	1	0	1	0	123
2005-2006	34974	2	58	64	1	1	0	1.87	572.5973691	2	2	0	0	0	64.375	2	81.25	3	47.5	1	50	0	100	1	75	0	100	1	30	0	40	0	40	0	80	1	2	1	9	3	0	0	0	0	177
2005-2006	34975	2	56	63	1	3	0	4.07	7182.504641	3	4	0	0	0	54.375	2	58.75	2	50	2	0	0	60	0	75	0	100	1	70	0	0	0	100	1	30	0	1	1	5	2	0	0	0	0	171
2005-2006	34994	2	49	65	2	4	0	0.43	5663.019726	1	0	0	0	0	50.625	2	42.5	1	58.75	2	50	0	0	0	100	1	20	0	70	0	60	0	30	0	75	0	1	0	4	1	0	0	0	0	169
2005-2006	34995	2	57	60	2	1	0	0.99	770.618076	1	2	0	0	0	68.75	2	95	3	42.5	1	80	1	100	1	100	1	100	1	100	1	20	0	20	0	30	0	4	1	13	5	0	0	0	0	174
2005-2006	35017	1	56	56	1	1	0	3.73	3254.083662	1	2	1	0	1	60.625	2	63.75	2	57.5	2	80	1	0	0	75	0	100	1	70	0	40	0	40	0	80	1	2	1	9	3	0	0	0	0	173
2005-2006	35029	2	45	45	2	3	1	1.14	3937.355406	3	2	0	0	0	71.875	2	81.25	3	62.5	2	80	1	100	1	75	0	70	0	15	0	60	0	100	1	75	0	2	1	9	3	0	0	0	0	159
2005-2006	35041	1	47	76	2	3	1	1.67	9004.585057	3	3	0	0	0	73.75	2	75	2	72.5	2	80	1	100	1	50	0	70	0	70	0	20	0	100	1	100	1	2	2	10	4	0	0	0	0	178
2005-2006	35061	1	55	71	1	3	0	5	6023.161203	3	2	0	0	0	66.25	2	72.5	2	60	2	25	0	90	1	75	0	100	1	70	0	80	1	60	0	30	0	2	1	9	3	1	0	0	0	161
2005-2006	35067	2	54	54	1	5	1	3.57	12457.28207	3	4	0	0	0	55.625	2	75	2	36.25	1	0	0	100	1	100	1	100	1	0	0	40	0	100	1	5	0	3	1	13	4	0	0	0	0	160
2005-2006	35078	2	57	47	2	2	0	1.16	3612.67326	2	4	0	0	0	54.375	2	56.25	2	52.5	2	25	0	100	1	0	0	100	1	0	0	100	1	60	0	50	0	2	1	9	3	0	0	0	0	173
2005-2006	35087	1	55	60	2	3	0	2.34	9145.007651	3	2	0	1	0	65	2	85	3	45	1	80	1	60	0	100	1	100	1	30	0	20	0	100	1	30	0	3	1	13	4	0	0	0	0	172
2005-2006	35099	2	46	80	1	3	1	1.43	1650.404883	2	1	0	1	0	57.5	2	61.25	2	53.75	2	0	0	100	1	75	0	70	0	30	0	100	1	60	0	25	0	1	1	5	2	0	0	0	0	178
2005-2006	35117	2	46	53	2	3	0	5	14633.87536	2	2	1	0	0	49.375	1	47.5	1	51.25	2	0	0	40	0	50	0	100	1	15	0	80	1	30	0	80	1	1	2	6	3	0	0	0	0	177
2005-2006	35119	1	46	46	2	3	0	2.48	15478.21254	3	2	1	0	1	66.25	2	40	1	92.5	3	0	0	20	0	100	1	40	0	70	0	100	1	100	1	100	1	1	3	7	4	0	0	0	0	169
2005-2006	35121	2	47	73	1	3	0	3.03	6940.585049	3	1	0	1	0	75	2	92.5	3	57.5	2	80	1	90	1	100	1	100	1	70	0	60	0	100	1	0	0	4	1	13	5	1	0	1	0	85
2005-2006	35128	2	55	48	1	1	0	3.03	3591.428858	3	2	0	0	0	60	2	57.5	2	62.5	2	0	0	60	0	100	1	70	0	100	1	20	0	100	1	30	0	1	2	6	3	0	0	0	0	168
2005-2006	35133	2	54	51	2	3	1	3.48	13889.01116	3	3	0	0	0	68.125	2	78.75	2	57.5	2	25	0	90	1	100	1	100	1	70	0	0	0	60	0	100	1	3	1	13	4	0	0	0	0	160
2005-2006	35151	1	44	81	2	3	1	1.95	3918.546519	2	1	1	1	0	67.5	2	85	3	50	2	50	0	90	1	100	1	100	1	70	0	40	0	60	0	30	0	3	0	12	3	1	0	0	0	141
2005-2006	35154	1	48	23	2	3	1	0.77	9030.479064	3	2	0	0	0	66.875	2	65	2	68.75	2	0	0	90	1	80	1	90	1	15	0	60	0	100	1	100	1	3	2	14	5	0	0	0	0	159
2005-2006	35175	2	44	85	2	3	1	2.41	4866.162738	3	2	0	1	0	42.5	1	48.75	1	36.25	1	25	0	0	0	100	1	70	0	30	0	0	0	60	0	55	0	1	0	4	1	1	1	0	0	92
2005-2006	35185	2	58	81	1	3	1	2.58	2570.615781	2	1	1	0	0	51.25	2	48.75	1	53.75	2	50	0	0	0	75	0	70	0	70	0	40	0	100	1	5	0	0	1	1	1	1	1	0	0	58
2005-2006	35213	2	56	42	1	3	1	5	10026.72853	3	2	0	0	0	65	2	75	2	55	2	0	0	100	1	100	1	100	1	30	0	40	0	100	1	50	0	3	1	13	4	0	0	0	0	171
2005-2006	35214	2	50	50	1	3	1	0.71	4509.643877	3	1	1	0	1	36.25	1	42.5	1	30	1	0	0	100	1	0	0	70	0	0	0	0	0	40	0	80	1	1	1	5	2	1	1	0	0	22
2005-2006	35215	1	51	52	2	2	1	3.1	2914.970438	1	1	1	1	1	53.75	2	56.25	2	51.25	2	50	0	0	0	75	0	100	1	30	0	20	0	100	1	55	0	1	1	5	2	0	0	0	0	162
2005-2006	35216	2	44	71	2	3	1	1.53	7160.670073	2	0	1	1	0	46.25	1	55	2	37.5	1	50	0	0	0	100	1	70	0	70	0	40	0	40	0	0	0	1	0	4	1	1	0	0	1	6
2005-2006	35221	2	51	61	2	1	0	0.65	1364.3462	1	0	0	1	1	45	1	60	2	30	1	100	1	0	0	100	1	40	0	70	0	20	0	0	0	30	0	2	0	8	2	0	0	0	0	169
2005-2006	35224	1	49	20	2	5	1	0.31	4640.111298	3	4	0	0	0	63.75	2	75	2	52.5	2	0	0	100	1	100	1	100	1	0	0	100	1	60	0	50	0	3	1	13	4	0	0	0	0	162
2005-2006	35232	1	57	67	2	1	0	1.95	1260.138307	2	1	0	1	0	37.5	1	41.25	1	33.75	1	25	0	0	0	100	1	40	0	70	0	20	0	40	0	5	0	1	0	4	1	0	0	0	0	174
2005-2006	35238	2	52	51	2	3	0	5	11061.75744	3	1	0	0	0	71.875	2	55	2	88.75	3	0	0	20	0	100	1	100	1	100	1	100	1	100	1	55	0	2	3	11	5	0	0	0	0	166
2005-2006	35241	1	57	30	2	1	1	0.44	4819.566776	2	4	0	0	0	53.75	2	35	1	72.5	2	0	0	20	0	50	0	70	0	30	0	100	1	60	0	100	1	0	2	2	2	0	0	0	0	164
2005-2006	35260	2	47	74	2	3	0	1.19	6357.46489	1	1	0	1	0	65.625	2	67.5	2	63.75	2	0	0	80	1	100	1	90	1	100	1	0	0	100	1	55	0	3	2	14	5	1	1	0	0	128
2005-2006	35324	2	44	76	1	3	0	1.36	5980.996741	2	1	1	1	0	42.5	1	41.25	1	43.75	1	25	0	40	0	0	0	100	1	30	0	80	1	60	0	5	0	1	1	5	2	0	0	0	0	176
2005-2006	35353	2	48	73	1	3	1	1.33	6022.449237	3	2	0	0	0	46.25	1	27.5	1	65	2	0	0	20	0	50	0	40	0	100	1	20	0	60	0	80	1	0	2	2	2	1	0	1	0	111
2005-2006	35374	1	58	72	1	3	0	3.59	4993.005121	3	1	1	1	0	55.625	2	55	2	56.25	2	80	1	0	0	100	1	40	0	15	0	80	1	100	1	30	0	2	2	10	4	1	0	1	0	16
2005-2006	35375	1	46	65	2	3	0	1.56	10773.89328	3	2	0	0	0	46.25	1	68.75	2	23.75	1	0	0	100	1	75	0	100	1	30	0	0	0	60	0	5	0	2	0	8	2	0	0	0	0	168
2005-2006	35407	2	54	67	1	2	1	0.94	1421.975468	2	2	1	0	0	60	2	80	3	40	1	50	0	100	1	100	1	70	0	30	0	40	0	40	0	50	0	2	0	8	2	0	0	0	0	161
2005-2006	35420	1	46	64	1	3	0	1.06	5150.918383	3	1	0	0	0	35.625	1	43.75	1	27.5	1	0	0	100	1	75	0	0	0	15	0	20	0	20	0	55	0	1	0	4	1	0	0	0	0	169
2005-2006	35437	2	46	66	2	3	0	1.89	9912.637908	2	2	0	0	0	67.5	2	70	2	65	2	50	0	40	0	100	1	90	1	70	0	60	0	100	1	30	0	2	1	9	3	0	0	0	0	176
2005-2006	35455	1	47	53	2	2	1	1.07	3716.732815	3	1	0	0	0	45	1	42.5	1	47.5	1	0	0	100	1	0	0	70	0	0	0	60	0	100	1	30	0	1	1	5	2	0	0	0	0	179
2005-2006	35482	1	44	40	1	3	1	5	10795.24097	3	2	0	0	0	54.375	2	85	3	23.75	1	80	1	60	0	100	1	100	1	70	0	0	0	0	0	25	0	3	0	12	3	0	0	0	0	178
2005-2006	35485	2	46	85	2	3	1	2.04	4847.389743	1	1	1	1	0	59.375	2	55	2	63.75	2	0	0	20	0	100	1	100	1	70	0	80	1	100	1	5	0	2	2	10	4	1	0	1	0	135
2005-2006	35500	2	46	39	2	3	0	4.22	14341.66756	2	1	0	0	0	63.125	2	42.5	1	83.75	3	0	0	100	1	0	0	70	0	100	1	60	0	100	1	75	0	1	2	6	3	1	0	0	0	129
2005-2006	35501	1	50	54	2	3	0	5	15331.09908	3	0	0	0	0	68.75	2	77.5	2	60	2	50	0	60	0	100	1	100	1	30	0	60	0	100	1	50	0	2	1	9	3	0	0	0	0	158
2005-2006	35506	2	57	38	1	1	0	5	3936.300731	2	4	0	0	1	36.25	1	22.5	1	50	2	50	0	0	0	0	0	40	0	30	0	20	0	100	1	50	0	0	1	1	1	0	0	0	0	172
2005-2006	35509	1	56	43	1	1	0	4.28	3254.083662	2	4	0	0	0	61.875	2	78.75	2	45	1	80	1	60	0	75	0	100	1	30	0	40	0	60	0	50	0	2	0	8	2	0	0	0	0	175
2005-2006	35528	1	49	71	1	3	1	0.52	2885.555135	2	3	0	0	0	65.625	2	71.25	2	60	2	80	1	90	1	75	0	40	0	100	1	40	0	100	1	0	0	2	2	10	4	1	1	0	0	57
2005-2006	35559	1	46	62	2	3	1	0.67	6437.887263	2	1	0	0	0	47.5	1	56.25	2	38.75	1	25	0	0	0	100	1	100	1	30	0	40	0	30	0	55	0	2	0	8	2	1	0	0	0	163
2005-2006	35564	1	50	66	2	3	1	1.16	10323.61747	2	0	0	0	0	35	1	25	1	45	1	0	0	0	0	0	0	100	1	30	0	0	0	100	1	50	0	1	1	5	2	0	0	0	0	157
2005-2006	35588	1	57	67	2	1	0	0.75	1262.302228	2	0	0	0	0	60	2	62.5	2	57.5	2	25	0	100	1	55	0	70	0	70	0	40	0	20	0	100	1	1	1	5	2	0	0	0	0	163
2005-2006	35607	2	44	48	1	3	0	4.22	12450.59289	3	2	0	0	1	60.625	2	75	2	46.25	1	0	0	100	1	100	1	100	1	15	0	20	0	100	1	50	0	3	1	13	4	0	0	0	0	163
2005-2006	35608	2	45	58	1	2	1	3.85	2463.939959	2	1	1	0	0	45	1	36.25	1	53.75	2	25	0	0	0	100	1	20	0	15	0	80	1	40	0	80	1	1	2	6	3	0	0	0	0	158
2005-2006	35609	2	49	64	2	3	0	3.03	9349.851105	3	1	0	0	0	41.875	1	60	2	23.75	1	50	0	60	0	30	0	100	1	30	0	0	0	60	0	5	0	1	0	4	1	0	0	0	0	166
2005-2006	35617	1	57	81	2	1	1	1.46	1609.456021	2	1	0	0	0	63.75	2	71.25	2	56.25	2	80	1	60	0	75	0	70	0	30	0	40	0	100	1	55	0	1	1	5	2	0	0	0	0	164
2005-2006	35619	2	46	72	1	3	0	0.98	2634.415285	2	2	0	1	0	70.625	2	72.5	2	68.75	2	0	0	90	1	100	1	100	1	70	0	100	1	100	1	5	0	3	2	14	5	1	0	0	0	158
2005-2006	35652	1	57	65	1	1	0	0.78	1538.469258	1	1	0	0	0	61.25	2	70	2	52.5	2	25	0	80	1	75	0	100	1	15	0	60	0	60	0	75	0	2	0	8	2	0	0	0	0	163
2005-2006	35654	2	55	56	2	1	0	2.35	3399.557248	1	0	0	0	0	63.75	2	85	3	42.5	1	80	1	60	0	100	1	100	1	30	0	0	0	40	0	100	1	3	1	13	4	0	0	0	0	168
2005-2006	35673	1	54	71	1	3	0	2.34	6163.214918	3	0	1	1	0	70.625	2	87.5	3	53.75	2	50	0	100	1	100	1	100	1	70	0	40	0	100	1	5	0	3	1	13	4	1	1	0	0	125
2005-2006	35675	2	50	70	2	3	0	1.21	5626.616014	2	1	0	1	0	69.375	2	95	3	43.75	1	80	1	100	1	100	1	100	1	70	0	40	0	40	0	25	0	4	0	12	4	0	0	0	0	157
2005-2006	35684	1	55	42	2	3	0	5	13332.06053	1	4	0	0	0	71.25	2	88.75	3	53.75	2	80	1	100	1	75	0	100	1	30	0	60	0	100	1	25	0	3	1	13	4	0	0	0	0	171
2005-2006	35686	2	49	54	2	3	1	0.46	6526.847178	2	1	1	1	0	21.25	1	28.75	1	13.75	1	25	0	0	0	0	0	90	1	15	0	0	0	40	0	0	0	1	0	4	1	1	0	0	1	92
2005-2006	35687	2	50	70	2	3	0	5	7321.358758	3	2	1	1	0	85.625	3	81.25	3	90	3	50	0	100	1	75	0	100	1	100	1	80	1	100	1	80	1	2	4	11	6	1	1	0	0	135
2005-2006	35701	1	56	40	1	1	0	3.12	3352.633036	1	2	0	0	0	73.75	2	81.25	3	66.25	2	50	0	100	1	75	0	100	1	30	0	60	0	100	1	75	0	2	1	9	3	0	0	0	0	174
2005-2006	35708	2	57	66	2	1	1	2.04	1001.237164	2	1	0	0	0	62.5	2	90	3	35	1	100	1	60	0	100	1	100	1	30	0	0	0	60	0	50	0	3	0	12	3	0	0	0	0	172
2005-2006	35718	1	52	77	2	3	0	1.87	11110.65974	2	0	1	0	1	61.25	2	62.5	2	60	2	50	0	0	0	100	1	100	1	70	0	40	0	100	1	30	0	2	1	9	3	1	1	0	0	143
2005-2006	35722	2	47	40	2	3	0	0	16173.09915	2	2	1	0	0	29.375	1	15	1	43.75	1	0	0	60	0	0	0	0	0	70	0	40	0	60	0	5	0	0	0	0	0	0	0	0	0	171
2005-2006	35724	1	47	70	2	3	1	5	8264.853459	3	3	0	0	1	55	2	42.5	1	67.5	2	25	0	0	0	75	0	70	0	30	0	100	1	60	0	80	1	0	2	2	2	1	1	0	0	143
2005-2006	35729	1	57	41	2	3	1	1.66	17905.57534	3	2	0	0	0	61.25	2	35	1	87.5	3	0	0	40	0	0	0	100	1	100	1	100	1	100	1	50	0	1	3	7	4	0	0	0	0	163
2005-2006	35756	2	44	80	2	3	1	1.16	4297.016388	2	0	1	1	0	61.875	2	63.75	2	60	2	80	1	0	0	75	0	100	1	70	0	80	1	60	0	30	0	2	1	9	3	1	1	0	0	41
2005-2006	35784	2	53	78	2	1	1	0.61	3416.270231	1	2	0	0	0	50	2	50	2	50	2	25	0	0	0	75	0	100	1	30	0	40	0	30	0	100	1	1	1	5	2	1	0	0	1	62
2005-2006	35802	2	53	76	1	3	0	2.5	7367.59444	2	2	0	1	0	65.625	2	71.25	2	60	2	80	1	60	0	75	0	70	0	70	0	40	0	100	1	30	0	1	1	5	2	1	1	0	0	76
2005-2006	35805	2	51	45	1	2	0	5	3459.806154	3	4	0	1	0	32.5	1	25	1	40	1	80	1	0	0	0	0	20	0	15	0	20	0	100	1	25	0	1	1	5	2	0	0	0	0	170
2005-2006	35818	2	44	85	1	3	1	1.28	3045.014387	2	1	1	1	0	35	1	35	1	35	1	25	0	20	0	55	0	40	0	30	0	20	0	60	0	30	0	0	0	0	0	1	0	0	0	10
2005-2006	35826	1	55	72	1	1	0	2.96	840.4770534	2	1	0	1	0	63.125	2	71.25	2	55	2	50	0	60	0	75	0	100	1	70	0	60	0	60	0	30	0	1	0	4	1	0	0	0	0	172
2005-2006	35829	2	47	30	1	3	1	0.56	6662.164717	3	4	1	0	1	43.75	1	40	1	47.5	1	0	0	20	0	100	1	40	0	0	0	40	0	100	1	50	0	1	1	5	2	0	0	0	0	170
2005-2006	35856	2	52	42	1	5	0	5	10645.06578	3	2	0	0	0	41.25	1	41.25	1	41.25	1	25	0	100	1	0	0	40	0	30	0	0	0	60	0	75	0	1	0	4	1	0	0	0	0	167
2005-2006	35858	2	47	72	1	3	0	3.41	6899.648838	2	2	0	0	0	66.875	2	73.75	2	60	2	50	0	100	1	75	0	70	0	70	0	40	0	100	1	30	0	1	1	5	2	0	0	0	0	171
2005-2006	35874	1	47	51	1	3	0	2.18	12625.95521	2	3	0	0	0	53.125	2	41.25	1	65	2	25	0	0	0	100	1	40	0	70	0	60	0	100	1	30	0	1	1	5	2	0	0	0	0	178
2005-2006	35880	2	54	51	2	3	0	0.94	6789.747737	3	3	0	0	0	33.125	1	36.25	1	30	1	25	0	100	1	0	0	20	0	30	0	0	0	60	0	30	0	1	0	4	1	0	0	0	0	160
2005-2006	35884	2	50	60	1	3	0	1.89	4511.448313	1	1	1	1	0	31.875	1	36.25	1	27.5	1	50	0	0	0	75	0	20	0	0	0	80	1	30	0	0	0	0	1	1	1	0	0	0	0	156
2005-2006	35887	1	57	73	1	3	0	5	8089.384716	3	0	1	1	0	76.25	2	76.25	2	76.25	2	25	0	80	1	100	1	100	1	70	0	80	1	100	1	55	0	3	2	14	5	0	0	0	0	163
2005-2006	35896	2	46	34	2	3	0	1.98	14341.66756	2	4	0	0	0	58.75	2	68.75	2	48.75	1	50	0	100	1	25	0	100	1	15	0	40	0	40	0	100	1	2	1	9	3	0	0	0	0	177
2005-2006	35897	2	50	41	1	3	0	3.75	12966.06411	2	1	0	0	0	56.25	2	61.25	2	51.25	2	0	0	80	1	75	0	90	1	15	0	40	0	100	1	50	0	2	1	9	3	0	0	0	0	156
2005-2006	35908	2	50	72	1	3	0	3.79	5883.111514	3	2	0	1	0	61.875	2	53.75	2	70	2	0	0	40	0	75	0	100	1	70	0	60	0	100	1	50	0	1	1	5	2	1	0	1	0	148
2005-2006	35937	2	49	54	2	4	0	1.14	11281.57605	1	1	0	1	0	70	2	87.5	3	52.5	2	50	0	100	1	100	1	100	1	70	0	60	0	30	0	50	0	3	0	12	3	0	0	0	0	169
2005-2006	35941	1	49	51	2	3	0	2.98	16662.982	2	4	0	0	0	51.875	2	60	2	43.75	1	25	0	60	0	55	0	100	1	0	0	60	0	60	0	55	0	1	0	4	1	0	0	0	0	161
2005-2006	35947	1	53	60	2	1	0	0.39	796.0510739	1	2	0	0	0	73.75	2	70	2	77.5	2	80	1	0	0	100	1	100	1	70	0	40	0	100	1	100	1	3	2	14	5	0	0	0	0	157
2005-2006	35956	1	51	37	2	2	1	3.11	3766.801425	2	2	0	0	0	59.375	2	56.25	2	62.5	2	25	0	0	0	100	1	100	1	15	0	100	1	60	0	75	0	2	1	9	3	0	0	0	0	162
2005-2006	35957	2	54	59	2	3	1	1.33	6528.729718	2	1	0	1	0	40.625	1	42.5	1	38.75	1	50	0	20	0	0	0	100	1	30	0	20	0	100	1	5	0	1	1	5	2	1	0	0	0	77
2005-2006	35960	2	44	22	2	3	0	1.86	9376.07802	2	3	0	0	0	51.875	2	31.25	1	72.5	2	25	0	0	0	0	0	100	1	30	0	60	0	100	1	100	1	1	2	6	3	0	0	0	0	174
2005-2006	35972	1	45	61	1	3	0	1.95	8760.192755	3	3	0	1	0	47.5	1	55	2	40	1	25	0	20	0	75	0	100	1	30	0	20	0	30	0	80	1	1	1	5	2	0	0	0	0	161
2005-2006	35976	2	54	59	2	3	0	5	13889.01116	2	3	0	0	0	67.5	2	72.5	2	62.5	2	50	0	40	0	100	1	100	1	70	0	0	0	100	1	80	1	2	2	10	4	0	0	0	0	161
2005-2006	35977	2	47	66	1	3	0	4.82	10453.1315	2	2	0	0	0	80	3	88.75	3	71.25	2	80	1	100	1	75	0	100	1	70	0	60	0	100	1	55	0	3	1	13	4	0	0	0	0	171
2005-2006	35982	2	49	59	2	3	1	5	13306.77618	3	3	0	1	0	62.5	2	75	2	50	2	0	0	100	1	100	1	100	1	70	0	0	0	100	1	30	0	3	1	13	4	0	0	0	0	168
2005-2006	35983	1	44	67	2	3	0	5	7768.038619	3	2	0	0	0	87.5	3	95	3	80	3	80	1	100	1	100	1	100	1	100	1	40	0	100	1	80	1	4	3	15	6	0	0	0	0	178
2005-2006	35989	2	55	30	1	3	0	2.31	14135.02318	2	4	0	1	0	51.875	2	58.75	2	45	1	25	0	40	0	100	1	70	0	30	0	0	0	100	1	50	0	1	1	5	2	1	0	0	0	76
2005-2006	35999	2	46	69	2	3	0	2.27	10350.0286	1	3	0	0	0	61.25	2	55	2	67.5	2	50	0	100	1	0	0	70	0	100	1	80	1	60	0	30	0	1	2	6	3	1	0	0	0	155
2005-2006	36036	1	55	55	2	1	1	1.24	2750.914118	2	1	0	0	1	51.25	2	68.75	2	33.75	1	25	0	100	1	80	1	70	0	30	0	40	0	60	0	5	0	2	0	8	2	0	0	0	0	172
2005-2006	36038	2	52	55	1	3	1	5	9954.613032	3	2	0	1	0	52.5	2	67.5	2	37.5	1	50	0	20	0	100	1	100	1	0	0	40	0	60	0	50	0	2	0	8	2	0	0	0	0	166
2005-2006	36040	2	53	28	2	1	1	1.07	2894.999334	3	0	0	0	0	83.75	3	75	2	92.5	3	0	0	100	1	100	1	100	1	70	0	100	1	100	1	100	1	3	3	15	6	0	0	0	0	165
2005-2006	36050	1	53	31	1	3	0	5	11640.33	3	2	0	1	0	46.875	1	47.5	1	46.25	1	50	0	40	0	0	0	100	1	70	0	60	0	0	0	55	0	1	0	4	1	0	0	0	0	163
2005-2006	36059	1	55	37	1	1	0	1.24	3688.744034	2	4	0	0	1	57.5	2	60	2	55	2	0	0	40	0	100	1	100	1	30	0	40	0	100	1	50	0	2	1	9	3	0	0	0	0	172
2005-2006	36070	2	48	42	1	2	0	0.23	3855.027115	2	1	0	0	0	40.625	1	15	1	66.25	2	0	0	20	0	0	0	40	0	30	0	60	0	100	1	75	0	0	1	1	1	0	0	0	0	174
2005-2006	36081	1	55	59	2	3	1	2.09	13250.40338	3	4	1	0	1	33.75	1	25	1	42.5	1	0	0	0	0	0	0	100	1	70	0	0	0	100	1	0	0	1	1	5	2	0	0	0	0	171
2005-2006	36085	2	56	62	2	2	1	5	1719.756148	2	3	1	0	0	46.25	1	62.5	2	30	1	50	0	0	0	100	1	100	1	30	0	60	0	0	0	30	0	2	0	8	2	0	0	0	0	172
2005-2006	36101	2	46	43	2	3	0	1.71	6340.240492	3	4	0	0	0	56.875	2	61.25	2	52.5	2	25	0	100	1	50	0	70	0	30	0	20	0	60	0	100	1	1	1	5	2	0	0	0	0	177
2005-2006	36105	2	49	38	2	1	1	0.3	3115.962685	1	2	0	0	0	67.5	2	67.5	2	67.5	2	80	1	20	0	100	1	70	0	30	0	40	0	100	1	100	1	2	2	10	4	0	0	0	0	168
2005-2006	36112	1	44	74	2	3	1	1.55	7175.622033	2	1	0	0	0	25	1	16.25	1	33.75	1	25	0	0	0	0	0	40	0	30	0	60	0	40	0	5	0	0	0	0	0	0	0	0	0	176
2005-2006	36118	1	55	73	1	2	0	5	1674.457243	2	1	0	0	1	67.5	2	78.75	2	56.25	2	80	1	90	1	75	0	70	0	70	0	100	1	0	0	55	0	2	1	9	3	1	0	0	0	65
2005-2006	36132	2	46	48	2	3	0	5	14560.47032	3	1	0	0	0	64.375	2	87.5	3	41.25	1	50	0	100	1	100	1	100	1	15	0	40	0	60	0	50	0	3	0	12	3	0	0	0	0	177
2005-2006	36140	1	45	61	1	3	0	2.18	8560.175664	3	4	0	0	0	62.5	2	60	2	65	2	25	0	100	1	75	0	40	0	30	0	100	1	100	1	30	0	1	2	6	3	0	0	0	0	163
2005-2006	36147	2	49	79	2	3	1	1.33	5700.146404	2	0	0	1	0	49.375	1	36.25	1	62.5	2	25	0	0	0	100	1	20	0	70	0	80	1	100	1	0	0	1	2	6	3	1	0	0	0	133
2005-2006	36148	2	45	44	1	2	0	1.81	2468.239929	2	2	0	0	0	50.625	2	55	2	46.25	1	50	0	100	1	0	0	70	0	0	0	100	1	60	0	25	0	1	1	5	2	0	0	0	0	160
2005-2006	36149	2	45	38	2	2	0	0.32	2616.222266	2	2	0	0	0	39.375	1	35	1	43.75	1	0	0	0	0	100	1	40	0	0	0	80	1	40	0	55	0	1	1	5	2	0	0	0	0	160
2005-2006	36155	1	52	53	2	2	1	4.49	4017.500638	3	0	0	0	0	53.125	2	81.25	3	25	1	25	0	100	1	100	1	100	1	0	0	40	0	60	0	0	0	3	0	12	3	0	0	0	0	179
2005-2006	36179	1	55	49	1	1	0	0.79	2674.091507	2	1	0	0	0	64.375	2	78.75	2	50	2	50	0	90	1	75	0	100	1	70	0	20	0	60	0	50	0	2	0	8	2	0	0	0	0	172
2005-2006	36184	2	51	59	2	3	0	4.92	12516.82697	3	1	0	0	0	62.5	2	77.5	2	47.5	1	50	0	60	0	100	1	100	1	30	0	40	0	40	0	80	1	2	1	9	3	0	0	0	0	171
2005-2006	36190	2	49	59	1	3	0	4.17	11935.06597	3	4	0	0	0	64.375	2	71.25	2	57.5	2	80	1	60	0	75	0	70	0	15	0	60	0	100	1	55	0	1	1	5	2	0	0	0	0	168
2005-2006	36193	1	48	54	1	5	0	1.86	13797.63335	3	2	0	0	0	53.75	2	53.75	2	53.75	2	0	0	100	1	75	0	40	0	15	0	40	0	60	0	100	1	1	1	5	2	0	0	0	0	159
2005-2006	36194	2	53	46	2	3	0	5	16977.38332	2	0	0	1	0	63.75	2	90	3	37.5	1	80	1	80	1	100	1	100	1	0	0	40	0	60	0	50	0	4	0	12	4	0	0	0	0	164
2005-2006	36201	2	44	58	1	3	0	3.06	11734.64381	1	1	0	0	0	46.875	1	62.5	2	31.25	1	25	0	80	1	75	0	70	0	15	0	0	0	60	0	50	0	1	0	4	1	1	0	1	0	152
2005-2006	36205	2	58	85	2	1	1	2.36	1006.563512	1	0	0	1	0	53.75	2	67.5	2	40	1	80	1	0	0	100	1	90	1	0	0	40	0	40	0	80	1	3	1	13	4	1	1	0	0	86
2005-2006	36211	2	47	81	2	3	1	1.12	5425.796778	2	4	0	1	0	41.875	1	23.75	1	60	2	25	0	0	0	0	0	70	0	100	1	80	1	60	0	0	0	0	2	2	2	1	0	1	0	6
2005-2006	36220	2	44	65	2	3	1	0.91	5347.006843	2	1	1	1	0	60.625	2	81.25	3	40	1	25	0	100	1	100	1	100	1	30	0	40	0	60	0	30	0	3	0	12	3	1	0	0	0	134
2005-2006	36227	1	55	62	1	2	1	4.91	1446.200576	2	2	0	0	0	71.875	2	78.75	2	65	2	50	0	90	1	75	0	100	1	70	0	80	1	60	0	50	0	2	1	9	3	0	0	0	0	172
2005-2006	36232	1	54	30	2	3	1	4.21	14162.32608	2	4	0	0	0	57.5	2	52.5	2	62.5	2	0	0	40	0	100	1	70	0	15	0	60	0	100	1	75	0	1	1	5	2	0	0	0	0	164
2005-2006	36249	2	47	35	2	3	0	2.14	15753.07611	2	4	0	0	0	55.625	2	38.75	1	72.5	2	25	0	90	1	0	0	40	0	70	0	20	0	100	1	100	1	1	2	6	3	0	0	0	0	170
2005-2006	36266	1	44	85	2	3	1	4.29	4342.825892	1	1	1	1	0	44.375	1	37.5	1	51.25	2	50	0	0	0	100	1	0	0	100	1	60	0	40	0	5	0	1	1	5	2	1	1	0	0	35
2005-2006	36268	2	56	49	2	3	1	5	10603.92471	3	4	0	0	0	50.625	2	56.25	2	45	1	25	0	100	1	0	0	100	1	15	0	40	0	100	1	25	0	2	1	9	3	0	0	0	0	172
2005-2006	36278	1	54	38	1	5	0	2.43	11350.59391	3	4	0	1	0	60.625	2	66.25	2	55	2	25	0	40	0	100	1	100	1	70	0	0	0	100	1	50	0	2	1	9	3	0	0	0	0	164
2005-2006	36281	2	50	66	2	2	1	2.76	2122.074016	3	1	0	0	0	48.125	1	60	2	36.25	1	50	0	20	0	100	1	70	0	30	0	0	0	60	0	55	0	1	0	4	1	0	0	0	0	156
2005-2006	36286	2	50	64	1	3	0	5	9024.496549	3	2	0	0	0	52.5	2	58.75	2	46.25	1	50	0	60	0	25	0	100	1	15	0	40	0	100	1	30	0	1	1	5	2	1	0	1	0	84
2005-2006	36314	1	44	26	2	2	1	0.86	3465.532549	3	3	1	0	0	65	2	62.5	2	67.5	2	0	0	100	1	50	0	100	1	30	0	40	0	100	1	100	1	2	2	10	4	0	0	0	0	177
2005-2006	36319	2	50	65	1	3	1	2.58	4386.259589	3	2	0	1	0	57.5	2	45	1	70	2	50	0	90	1	0	0	40	0	70	0	60	0	100	1	50	0	1	1	5	2	0	0	0	0	157
2005-2006	36347	1	46	47	2	3	0	3.1	15089.36554	2	4	0	0	0	69.375	2	75	2	63.75	2	25	0	100	1	75	0	100	1	30	0	100	1	100	1	25	0	2	2	10	4	0	0	0	0	168
2005-2006	36354	2	58	70	1	2	1	1.12	1869.45037	2	1	1	1	0	58.75	2	66.25	2	51.25	2	80	1	90	1	75	0	20	0	30	0	80	1	40	0	55	0	2	1	9	3	0	0	0	0	176
2005-2006	36362	1	45	49	2	2	0	1.72	3484.443294	2	4	0	0	0	58.75	2	58.75	2	58.75	2	25	0	90	1	80	1	40	0	70	0	100	1	60	0	5	0	2	1	9	3	0	0	0	0	161
2005-2006	36394	1	57	54	2	3	0	5	17795.906	3	2	0	0	0	78.75	2	90	3	67.5	2	100	1	60	0	100	1	100	1	30	0	60	0	100	1	80	1	3	2	14	5	0	0	0	0	155
2005-2006	36401	2	53	66	1	3	0	5	9736.868169	3	2	0	0	0	60.625	2	85	3	36.25	1	80	1	60	0	100	1	100	1	30	0	80	1	30	0	5	0	3	1	13	4	0	0	0	0	165
2005-2006	36408	2	54	42	1	1	0	0.51	2802.970272	3	2	1	1	0	49.375	1	48.75	1	50	2	50	0	0	0	75	0	70	0	0	0	100	1	20	0	80	1	0	2	2	2	1	0	0	1	109
2005-2006	36415	2	46	85	2	3	1	1.43	5226.487413	2	1	1	1	0	44.375	1	55	2	33.75	1	50	0	0	0	100	1	70	0	30	0	60	0	40	0	5	0	1	0	4	1	1	1	0	0	76
2005-2006	36416	2	46	24	2	3	0	4.17	10605.09956	3	3	0	0	0	51.25	2	45	1	57.5	2	0	0	80	1	0	0	100	1	30	0	0	0	100	1	100	1	2	2	10	4	0	0	0	0	177
2005-2006	36432	2	44	84	2	3	1	1.32	4672.706435	2	2	1	1	0	43.75	1	43.75	1	43.75	1	0	0	0	0	75	0	100	1	30	0	80	1	60	0	5	0	1	1	5	2	1	1	0	0	57
2005-2006	36461	2	44	20	2	3	0	0.78	7699.045179	2	1	0	0	0	51.875	2	31.25	1	72.5	2	0	0	0	0	25	0	100	1	30	0	60	0	100	1	100	1	1	2	6	3	0	0	0	0	164
2005-2006	36468	1	46	43	1	3	0	5	14970.24723	3	4	0	0	0	59.375	2	75	2	43.75	1	25	0	100	1	75	0	100	1	30	0	80	1	40	0	25	0	2	1	9	3	0	0	0	0	169
2005-2006	36472	2	46	82	2	3	1	1.33	5205.405925	2	0	0	1	0	73.125	2	100	3	46.25	1	100	1	100	1	100	1	100	1	30	0	0	0	100	1	55	0	4	1	13	5	1	1	0	0	78
2005-2006	36493	1	53	47	2	4	1	1.62	14633.20744	2	2	0	0	1	58.75	2	60	2	57.5	2	50	0	0	0	100	1	90	1	0	0	100	1	100	1	30	0	2	2	10	4	0	0	0	0	158
2005-2006	36502	1	55	54	1	1	0	1.18	2610.233144	2	1	0	0	0	44.375	1	11.25	1	77.5	2	25	0	0	0	0	0	20	0	70	0	40	0	100	1	100	1	0	2	2	2	0	0	0	0	171
2005-2006	36506	1	48	62	1	1	1	0.68	1473.419523	3	1	1	0	0	58.75	2	50	2	67.5	2	0	0	0	0	100	1	100	1	70	0	20	0	100	1	80	1	2	2	10	4	0	0	0	0	160
2005-2006	36517	1	51	26	2	2	0	1.24	3400.220293	3	0	0	0	1	62.5	2	65	2	60	2	0	0	60	0	100	1	100	1	30	0	100	1	60	0	50	0	2	1	9	3	0	0	0	0	162
2005-2006	36577	1	44	34	1	2	1	1.52	3034.566474	3	4	0	0	0	59.375	2	57.5	2	61.25	2	25	0	100	1	5	0	100	1	70	0	40	0	60	0	75	0	2	0	8	2	0	0	0	0	177
2005-2006	36582	2	51	61	2	2	1	0.34	1937.971684	2	1	1	1	0	34.375	1	17.5	1	51.25	2	0	0	0	0	30	0	40	0	100	1	0	0	100	1	5	0	0	2	2	2	1	1	0	0	120
2005-2006	36617	1	49	68	1	3	0	2.03	11240.25126	2	1	1	1	0	45.625	1	42.5	1	48.75	1	25	0	0	0	75	0	70	0	70	0	80	1	40	0	5	0	0	1	1	1	0	0	0	0	161
2005-2006	36625	1	53	36	2	1	0	0.12	3639.84436	2	0	0	0	0	63.75	2	77.5	2	50	2	50	0	60	0	100	1	100	1	15	0	60	0	100	1	25	0	2	1	9	3	0	0	0	0	157
2005-2006	36631	1	47	76	1	3	0	2.92	6420.309135	2	2	1	1	0	56.875	2	75	2	38.75	1	25	0	100	1	75	0	100	1	70	0	40	0	40	0	5	0	2	0	8	2	0	0	0	0	179
2005-2006	36632	1	50	38	1	3	0	1.16	11709.13364	3	1	1	0	0	57.5	2	42.5	1	72.5	2	0	0	100	1	0	0	70	0	30	0	60	0	100	1	100	1	1	2	6	3	0	0	0	0	156
2005-2006	36639	1	55	27	1	2	0	0.88	3547.349046	3	2	0	0	0	69.375	2	72.5	2	66.25	2	0	0	90	1	100	1	100	1	30	0	60	0	100	1	75	0	3	1	13	4	0	0	0	0	172
2005-2006	36642	2	46	84	1	3	0	1.52	3405.891123	1	2	0	1	0	64.375	2	85	3	43.75	1	50	0	100	1	100	1	90	1	70	0	60	0	40	0	5	0	3	0	12	3	1	0	0	1	25
2005-2006	36646	2	49	66	2	3	0	1.45	5297.993827	2	2	0	1	0	41.875	1	55	2	28.75	1	25	0	20	0	75	0	100	1	15	0	0	0	100	1	0	0	1	1	5	2	1	0	1	0	121
2005-2006	36650	1	53	36	2	1	0	0.88	3955.746842	1	1	0	1	0	38.125	1	47.5	1	28.75	1	50	0	0	0	100	1	40	0	70	0	20	0	0	0	25	0	1	0	4	1	0	0	0	0	158
2005-2006	36655	1	51	48	2	2	1	0.67	3399.58478	2	2	1	0	1	49.375	1	66.25	2	32.5	1	0	0	90	1	75	0	100	1	0	0	80	1	20	0	30	0	2	1	9	3	0	0	0	0	163
2005-2006	36670	1	49	52	2	2	1	0.84	4639.244045	3	0	0	1	0	47.5	1	47.5	1	47.5	1	50	0	0	0	100	1	40	0	0	0	40	0	100	1	50	0	1	1	5	2	0	0	0	0	161
2005-2006	36674	1	57	43	1	3	0	3.73	17068.52693	2	1	0	0	0	65.625	2	65	2	66.25	2	0	0	60	0	100	1	100	1	15	0	100	1	100	1	50	0	2	2	10	4	0	0	0	0	163
2005-2006	36700	2	45	32	1	4	0	0.43	3712.343272	3	4	0	0	0	84.375	3	83.75	3	85	3	80	1	80	1	75	0	100	1	100	1	40	0	100	1	100	1	3	3	15	6	0	0	0	0	159
2005-2006	36728	2	50	69	2	3	1	2.27	8862.328229	3	0	0	0	0	45	1	58.75	2	31.25	1	50	0	40	0	75	0	70	0	0	0	60	0	60	0	5	0	0	0	0	0	0	0	0	0	156
2005-2006	36729	2	46	85	2	3	1	2.81	5387.955697	3	2	1	0	0	65	2	80	3	50	2	100	1	20	0	100	1	100	1	70	0	40	0	60	0	30	0	3	0	12	3	1	0	0	0	60
2005-2006	36731	1	45	85	2	3	1	3.13	4649.653209	3	0	0	1	0	62.5	2	80	3	45	1	80	1	40	0	100	1	100	1	70	0	20	0	60	0	30	0	3	0	12	3	1	1	0	0	110
2005-2006	36739	2	58	62	2	1	1	2.76	1047.531493	3	1	0	1	0	58.125	2	48.75	1	67.5	2	25	0	0	0	100	1	70	0	70	0	20	0	100	1	80	1	1	2	6	3	0	0	0	0	177
2005-2006	36749	1	46	50	2	3	0	2.94	15383.41048	2	2	0	0	0	72.5	2	81.25	3	63.75	2	50	0	100	1	75	0	100	1	15	0	60	0	100	1	80	1	2	2	10	4	0	0	0	0	168
2005-2006	36760	1	49	54	2	3	0	3.73	16662.982	2	0	0	0	0	56.875	2	56.25	2	57.5	2	25	0	0	0	100	1	100	1	30	0	20	0	100	1	80	1	2	2	10	4	0	0	0	0	161
2005-2006	36772	1	44	34	2	3	0	4.16	11117.3313	3	2	0	0	0	60	2	56.25	2	63.75	2	25	0	100	1	0	0	100	1	15	0	60	0	100	1	80	1	2	2	10	4	0	0	0	0	176
2005-2006	36773	1	50	54	2	3	1	4.68	15507.94784	3	3	0	0	0	53.75	2	57.5	2	50	2	80	1	0	0	50	0	100	1	70	0	40	0	60	0	30	0	2	0	8	2	0	0	0	0	160
2005-2006	36776	2	46	69	1	3	0	1.69	9516.575427	2	2	1	1	0	59.375	2	52.5	2	66.25	2	25	0	90	1	75	0	20	0	30	0	80	1	100	1	55	0	1	2	6	3	0	0	0	0	176
2005-2006	36788	1	58	85	1	5	0	0.91	1712.931795	3	1	1	1	0	59.375	2	36.25	1	82.5	3	25	0	0	0	100	1	20	0	70	0	80	1	100	1	80	1	1	3	7	4	1	1	0	0	49
2005-2006	36791	2	46	75	1	2	1	0.96	1793.846191	2	1	1	0	0	48.125	1	47.5	1	48.75	1	50	0	0	0	100	1	40	0	30	0	100	1	60	0	5	0	1	1	5	2	1	0	1	0	52
2005-2006	36797	2	50	34	1	4	0	3.25	5768.609684	2	2	0	0	0	33.75	1	25	1	42.5	1	0	0	0	0	0	0	100	1	15	0	20	0	60	0	75	0	1	0	4	1	0	0	0	0	155
2005-2006	36827	2	50	83	2	3	0	1.89	5089.978807	2	0	1	1	0	62.5	2	67.5	2	57.5	2	100	1	0	0	100	1	70	0	70	0	60	0	100	1	0	0	2	1	9	3	1	1	0	0	14
2005-2006	36839	1	45	40	1	3	0	1.14	4748.98329	3	2	0	1	0	55.625	2	42.5	1	68.75	2	0	0	100	1	0	0	70	0	15	0	60	0	100	1	100	1	1	2	6	3	0	0	0	0	162
2005-2006	36847	1	49	66	1	2	0	4.97	1213.023357	2	0	0	0	0	40	1	16.25	1	63.75	2	25	0	0	0	0	0	40	0	70	0	60	0	100	1	25	0	0	1	1	1	1	1	0	0	143
2005-2006	36853	2	49	65	1	2	0	1.06	1421.565445	3	0	1	1	0	53.125	2	48.75	1	57.5	2	25	0	0	0	100	1	70	0	70	0	40	0	40	0	80	1	1	1	5	2	1	1	0	0	15
2005-2006	36875	2	52	74	2	2	1	3.79	2317.595004	3	1	1	1	0	59.375	2	71.25	2	47.5	1	50	0	90	1	75	0	70	0	15	0	100	1	20	0	55	0	1	1	5	2	0	0	0	0	166
2005-2006	36899	2	50	36	2	3	1	5	13502.94495	3	2	0	0	0	52.5	2	62.5	2	42.5	1	50	0	100	1	0	0	100	1	0	0	20	0	100	1	50	0	2	1	9	3	0	0	0	0	157
2005-2006	36909	1	53	40	2	1	0	3.1	2659.394064	3	3	0	1	0	53.125	2	76.25	2	30	1	25	0	80	1	100	1	100	1	0	0	60	0	60	0	0	0	3	0	12	3	0	0	0	0	158
2005-2006	36917	2	49	40	2	4	1	0.95	4942.745854	1	0	0	0	0	58.125	2	51.25	2	65	2	25	0	40	0	100	1	40	0	70	0	40	0	100	1	50	0	1	1	5	2	0	0	0	0	169
2005-2006	36918	1	45	85	1	3	0	0.82	1540.259558	1	1	1	0	0	53.125	2	47.5	1	58.75	2	50	0	0	0	100	1	40	0	70	0	60	0	100	1	5	0	1	1	5	2	1	1	0	0	121
2005-2006	36931	2	44	81	1	3	1	1.22	1453.637717	3	2	0	1	0	70	2	85	3	55	2	50	0	90	1	100	1	100	1	30	0	60	0	100	1	30	0	3	1	13	4	1	0	1	0	101
2005-2006	36977	1	55	60	1	3	0	2.34	9239.328095	3	2	0	0	0	79.375	2	75	2	83.75	3	25	0	100	1	75	0	100	1	100	1	80	1	100	1	55	0	2	3	11	5	0	0	0	0	172
2005-2006	36981	1	58	65	1	1	0	1.77	595.164618	3	4	1	0	0	47.5	1	58.75	2	36.25	1	0	0	60	0	75	0	100	1	15	0	40	0	10	0	80	1	1	1	5	2	1	0	0	0	78
2005-2006	37006	2	46	29	1	2	0	1	3738.374658	2	2	0	0	0	33.125	1	11.25	1	55	2	25	0	0	0	0	0	20	0	30	0	40	0	100	1	50	0	0	1	1	1	0	0	0	0	177
2005-2006	37027	1	48	59	2	1	1	2.49	2473.953043	3	1	0	0	0	60.625	2	67.5	2	53.75	2	50	0	80	1	100	1	40	0	70	0	20	0	100	1	25	0	2	1	9	3	0	0	0	0	160
2005-2006	37031	2	54	53	2	2	0	5	4248.42025	3	3	1	1	1	23.125	1	10	1	36.25	1	0	0	0	0	0	0	40	0	0	0	40	0	100	1	5	0	0	1	1	1	0	0	0	0	161
2005-2006	37033	1	51	70	1	2	0	4.65	1427.732795	3	1	0	0	0	51.875	2	56.25	2	47.5	1	25	0	0	0	100	1	100	1	30	0	100	1	30	0	30	0	2	1	9	3	0	0	0	0	163
2005-2006	37034	2	47	35	1	3	0	2.4	12667.69644	3	3	0	1	0	48.125	1	36.25	1	60	2	0	0	80	1	25	0	40	0	0	0	40	0	100	1	100	1	1	2	6	3	0	0	0	0	170
2005-2006	37040	2	50	51	2	2	0	0.91	3657.030762	3	1	0	0	0	43.75	1	53.75	2	33.75	1	25	0	20	0	100	1	70	0	15	0	20	0	20	0	80	1	1	1	5	2	0	0	0	0	156
2005-2006	37047	1	53	84	1	3	0	2.71	3458.372016	3	3	0	1	0	60	2	56.25	2	63.75	2	80	1	0	0	75	0	70	0	70	0	80	1	100	1	5	0	1	2	6	3	1	1	0	0	44
2005-2006	37050	1	50	69	1	2	1	0.73	1646.040364	2	1	1	1	0	59.375	2	73.75	2	45	1	80	1	100	1	75	0	40	0	70	0	80	1	0	0	30	0	2	1	9	3	0	0	0	0	156
2005-2006	37066	1	50	67	1	3	0	2.34	10142.71776	2	4	1	1	0	65.625	2	63.75	2	67.5	2	80	1	0	0	75	0	100	1	70	0	80	1	40	0	80	1	2	2	10	4	0	0	0	0	156
2005-2006	37088	1	44	66	1	5	0	3.74	8434.247871	1	2	0	0	0	46.875	1	35	1	58.75	2	25	0	0	0	75	0	40	0	70	0	40	0	100	1	25	0	0	1	1	1	1	0	0	0	6
2005-2006	37091	2	50	63	1	3	0	1.44	10406.55204	2	4	1	0	0	61.25	2	50	2	72.5	2	0	0	100	1	0	0	100	1	30	0	80	1	100	1	80	1	2	3	11	5	1	0	0	0	97
2005-2006	37102	2	54	24	1	1	0	3.13	3102.412274	3	4	0	0	0	66.25	2	66.25	2	66.25	2	25	0	100	1	100	1	40	0	30	0	60	0	100	1	75	0	2	1	9	3	0	0	0	0	160
2005-2006	37114	2	49	29	2	2	1	0	3694.185809	2	1	0	1	1	41.875	1	16.25	1	67.5	2	25	0	20	0	0	0	20	0	70	0	60	0	40	0	100	1	0	1	1	1	0	0	0	0	167
2005-2006	37115	1	53	62	2	1	0	0.82	1088.982428	1	1	0	1	1	55	2	71.25	2	38.75	1	25	0	60	0	100	1	100	1	30	0	80	1	40	0	5	0	2	1	9	3	1	0	0	0	109
2005-2006	37117	1	53	45	2	3	1	1.12	6378.092548	3	1	0	1	0	30	1	35	1	25	1	0	0	0	0	100	1	40	0	30	0	0	0	40	0	30	0	1	0	4	1	0	0	0	0	159
2005-2006	37130	2	50	82	1	3	0	1.48	3576.339958	2	2	1	1	0	53.125	2	33.75	1	72.5	2	0	0	40	0	75	0	20	0	70	0	80	1	60	0	80	1	0	2	2	2	1	1	0	0	84
2005-2006	37148	2	46	84	1	3	1	1.38	3611.364023	2	1	0	1	0	53.125	2	56.25	2	50	2	50	0	0	0	75	0	100	1	30	0	80	1	60	0	30	0	1	1	5	2	1	0	0	0	63
2005-2006	37154	2	50	83	2	3	0	1.82	4866.162738	2	0	1	0	0	49.375	1	50	2	48.75	1	0	0	0	0	100	1	100	1	70	0	80	1	40	0	5	0	2	1	9	3	1	0	0	0	94
2005-2006	37155	1	45	49	1	3	0	5	12700.14122	3	2	0	0	0	70	2	85	3	55	2	50	0	100	1	100	1	90	1	30	0	40	0	100	1	50	0	3	1	13	4	0	0	0	0	161
2005-2006	37174	1	49	63	2	2	0	4.97	1834.431777	2	0	0	0	0	56.25	2	57.5	2	55	2	0	0	80	1	80	1	70	0	30	0	40	0	100	1	50	0	2	1	9	3	0	0	0	0	162
2005-2006	37210	1	47	72	2	3	1	1.15	6507.090987	2	1	1	1	0	30	1	42.5	1	17.5	1	25	0	0	0	75	0	70	0	0	0	0	0	40	0	30	0	0	0	0	0	1	0	0	0	51
2005-2006	37212	1	54	47	1	3	0	5	13706.23277	2	1	0	0	0	67.5	2	57.5	2	77.5	2	50	0	40	0	100	1	40	0	70	0	40	0	100	1	100	1	1	2	6	3	0	0	0	0	164
2005-2006	37218	2	47	80	2	3	1	1.22	5279.273255	2	0	0	1	0	43.125	1	60	2	26.25	1	50	0	0	0	100	1	90	1	0	0	40	0	60	0	5	0	2	0	8	2	1	1	0	0	110
2005-2006	37233	1	57	27	2	3	0	4.89	12896.60805	2	4	0	0	1	56.875	2	31.25	1	82.5	3	0	0	0	0	25	0	100	1	70	0	60	0	100	1	100	1	1	2	6	3	0	0	0	0	163
2005-2006	37238	1	53	36	1	1	0	4.97	4066.211943	3	2	0	0	0	67.5	2	62.5	2	72.5	2	0	0	80	1	100	1	70	0	30	0	60	0	100	1	100	1	2	2	10	4	0	0	0	0	157
2005-2006	37260	1	45	32	1	3	0	0.83	5469.840044	3	2	0	0	0	60	2	67.5	2	52.5	2	0	0	100	1	100	1	70	0	0	0	60	0	100	1	50	0	2	1	9	3	0	0	0	0	162
2005-2006	37278	2	48	77	1	3	0	3.79	5884.941671	1	2	1	1	0	76.875	2	81.25	3	72.5	2	80	1	100	1	75	0	70	0	70	0	100	1	40	0	80	1	2	2	10	4	1	1	0	0	153
2005-2006	37289	1	54	28	1	3	0	4.68	13280.64855	3	2	0	0	0	84.375	3	81.25	3	87.5	3	50	0	100	1	75	0	100	1	100	1	100	1	100	1	50	0	2	3	11	5	0	0	0	0	165
2005-2006	37311	2	48	62	1	3	0	3.98	9626.066926	2	1	1	0	0	65.625	2	77.5	2	53.75	2	80	1	60	0	100	1	70	0	15	0	80	1	40	0	80	1	2	2	10	4	1	1	0	0	138
2005-2006	37326	1	57	41	2	3	1	4.87	22307.45438	3	4	0	0	0	41.25	1	37.5	1	45	1	50	0	0	0	0	0	100	1	30	0	0	0	100	1	50	0	1	1	5	2	0	0	0	0	172
2005-2006	37339	2	57	40	1	1	0	3.5	2853.553474	2	3	0	0	0	68.75	2	75	2	62.5	2	25	0	100	1	75	0	100	1	15	0	60	0	100	1	75	0	2	1	9	3	0	0	0	0	172
2005-2006	37373	2	53	77	2	3	0	2.27	7926.163886	2	0	1	1	0	56.25	2	70	2	42.5	1	80	1	0	0	100	1	100	1	30	0	80	1	30	0	30	0	3	1	13	4	1	0	0	1	88
2005-2006	37385	1	46	46	1	1	1	0.75	3082.66429	2	4	0	0	0	36.875	1	22.5	1	51.25	2	50	0	40	0	0	0	0	0	70	0	40	0	40	0	55	0	0	0	0	0	0	0	0	0	169
2005-2006	37386	2	53	61	1	1	0	4.92	1350.835931	2	4	1	0	0	61.875	2	73.75	2	50	2	80	1	40	0	75	0	100	1	70	0	40	0	60	0	30	0	2	0	8	2	1	0	1	0	66
2005-2006	37388	2	50	73	1	3	0	3.79	5883.111514	3	2	0	1	0	63.75	2	61.25	2	66.25	2	50	0	20	0	75	0	100	1	70	0	100	1	40	0	55	0	1	1	5	2	1	0	0	0	155
2005-2006	37389	1	53	71	1	3	1	0.69	2424.06362	2	1	1	1	0	48.75	1	25	1	72.5	2	0	0	0	0	0	0	100	1	100	1	40	0	100	1	50	0	1	2	6	3	1	0	0	0	20
2005-2006	37394	2	49	68	2	3	1	2.55	10126.302	2	1	0	1	0	68.75	2	87.5	3	50	2	50	0	100	1	100	1	100	1	30	0	20	0	100	1	50	0	3	1	13	4	0	0	0	0	167
2005-2006	37426	1	46	43	2	5	1	1.26	5778.301286	3	4	0	0	1	58.125	2	36.25	1	80	3	25	0	20	0	0	0	100	1	100	1	40	0	100	1	80	1	1	3	7	4	0	0	0	0	170
2005-2006	37429	2	44	57	2	5	0	5	11092.12776	3	2	0	0	0	52.5	2	70	2	35	1	80	1	100	1	100	1	0	0	30	0	20	0	60	0	30	0	3	0	12	3	0	0	0	0	173
2005-2006	37440	2	46	53	1	3	1	1.12	4843.569406	2	3	1	0	1	38.75	1	30	1	47.5	1	50	0	0	0	0	0	70	0	30	0	20	0	60	0	80	1	0	1	1	1	1	0	0	0	113
2005-2006	37442	2	45	55	2	2	1	5	2766.549938	3	4	0	0	0	49.375	1	61.25	2	37.5	1	80	1	20	0	75	0	70	0	0	0	60	0	60	0	30	0	1	0	4	1	0	0	0	0	159
2005-2006	37455	2	54	64	1	1	1	1.21	1639.604909	2	3	1	1	0	45.625	1	42.5	1	48.75	1	0	0	100	1	0	0	70	0	30	0	80	1	30	0	55	0	1	1	5	2	1	1	0	0	4
2005-2006	37456	1	52	52	2	2	0	2.49	4017.500638	2	4	0	1	0	40.625	1	42.5	1	38.75	1	0	0	0	0	100	1	70	0	30	0	40	0	60	0	25	0	1	0	4	1	1	1	0	0	122
2005-2006	37457	2	50	72	2	3	1	2.55	7476.631421	3	2	0	0	0	62.5	2	45	1	80	3	80	1	0	0	0	0	100	1	100	1	40	0	100	1	80	1	2	3	11	5	0	0	0	0	156
2005-2006	37458	2	44	63	2	3	0	5	8862.328229	2	2	0	0	0	55.625	2	61.25	2	50	2	0	0	100	1	75	0	70	0	30	0	40	0	100	1	30	0	1	1	5	2	0	0	0	0	174
2005-2006	37467	2	49	46	2	1	0	0.56	2552.650291	1	2	0	0	0	47.5	1	62.5	2	32.5	1	50	0	0	0	100	1	100	1	30	0	0	0	0	0	100	1	2	1	9	3	0	0	0	0	168
2005-2006	37494	1	44	62	1	3	0	3.73	7276.230825	2	2	1	1	0	43.75	1	47.5	1	40	1	50	0	40	0	0	0	100	1	30	0	100	1	30	0	0	0	1	1	5	2	1	0	0	0	107
2005-2006	37503	1	47	47	1	3	0	0.81	5268.094196	2	1	0	0	1	47.5	1	42.5	1	52.5	2	0	0	20	0	50	0	100	1	70	0	0	0	60	0	80	1	1	1	5	2	0	0	0	0	177
2005-2006	37515	1	49	67	2	2	1	2.57	2692.025274	3	0	1	0	0	38.125	1	28.75	1	47.5	1	25	0	0	0	50	0	40	0	70	0	40	0	0	0	80	1	0	1	1	1	1	0	0	0	129
2005-2006	37523	2	51	61	1	2	0	0.72	1343.882935	2	4	1	0	1	37.5	1	30	1	45	1	0	0	0	0	50	0	70	0	30	0	60	0	60	0	30	0	0	0	0	0	0	0	0	0	169
2005-2006	37531	2	46	41	1	3	0	0.3	13926.16205	3	4	0	0	0	50.625	2	46.25	1	55	2	25	0	40	0	50	0	70	0	30	0	40	0	100	1	50	0	0	1	1	1	0	0	0	0	177
2005-2006	37542	2	44	65	2	3	1	3.57	9951.027621	3	3	0	0	0	50.625	2	47.5	1	53.75	2	50	0	20	0	50	0	70	0	30	0	80	1	100	1	5	0	0	2	2	2	1	0	0	0	75
2005-2006	37561	1	55	34	2	4	1	0.16	8103.180533	2	2	0	0	0	55	2	50	2	60	2	0	0	100	1	0	0	100	1	30	0	60	0	100	1	50	0	2	1	9	3	0	0	0	0	172
2005-2006	37565	1	56	45	1	2	0	3.11	4428.562826	2	1	0	0	0	71.875	2	71.25	2	72.5	2	25	0	60	0	100	1	100	1	70	0	20	0	100	1	100	1	2	2	10	4	1	0	1	0	109
2005-2006	37569	1	57	47	1	4	0	4.91	17068.52693	3	2	0	0	0	71.25	2	87.5	3	55	2	50	0	100	1	100	1	100	1	70	0	80	1	40	0	30	0	3	1	13	4	0	0	0	0	173
2005-2006	37588	2	47	59	1	3	0	4.92	14417.0712	2	1	0	1	0	55.625	2	87.5	3	23.75	1	80	1	100	1	100	1	70	0	0	0	60	0	30	0	5	0	3	0	12	3	1	0	1	0	48
2005-2006	37604	2	46	73	2	3	0	1.44	8674.436181	1	0	0	0	0	42.5	1	48.75	1	36.25	1	25	0	0	0	100	1	70	0	0	0	40	0	100	1	5	0	1	1	5	2	1	1	0	0	121
2005-2006	37617	2	51	60	2	2	1	2.29	2032.328188	3	1	1	0	1	56.875	2	58.75	2	55	2	25	0	40	0	100	1	70	0	0	0	80	1	60	0	80	1	1	2	6	3	0	0	0	0	170
2005-2006	37631	1	47	38	1	3	0	5	11218.55637	3	4	0	0	0	65	2	60	2	70	2	0	0	40	0	100	1	100	1	30	0	100	1	100	1	50	0	2	2	10	4	0	0	0	0	179
2005-2006	37648	2	44	64	1	3	1	0.92	4412.283645	2	4	0	0	0	68.75	2	56.25	2	81.25	3	25	0	100	1	0	0	100	1	70	0	100	1	100	1	55	0	2	2	10	4	0	0	0	0	173
2005-2006	37653	2	47	82	2	3	1	5	5740.842455	3	1	0	1	0	56.875	2	56.25	2	57.5	2	25	0	0	0	100	1	100	1	70	0	40	0	40	0	80	1	2	1	9	3	1	1	0	0	71
2005-2006	37659	2	56	42	2	2	0	2.99	2741.800353	3	4	1	0	1	40.625	1	36.25	1	45	1	25	0	80	1	0	0	40	0	30	0	40	0	60	0	50	0	1	0	4	1	0	0	0	0	171
2005-2006	37682	2	50	74	1	3	1	2.24	5848.41238	3	2	1	1	0	46.875	1	36.25	1	57.5	2	0	0	0	0	75	0	70	0	30	0	60	0	60	0	80	1	0	1	1	1	1	1	0	0	34
2005-2006	37683	1	52	48	2	2	1	0.84	4043.265051	2	0	0	0	0	74.375	2	85	3	63.75	2	50	0	100	1	100	1	90	1	15	0	100	1	40	0	100	1	3	2	14	5	0	0	0	0	179
2005-2006	37685	2	51	54	1	3	0	5	11226.54755	3	1	0	0	0	74.375	2	88.75	3	60	2	80	1	100	1	75	0	100	1	70	0	80	1	60	0	30	0	3	1	13	4	0	0	0	0	170
2005-2006	37690	1	49	58	2	3	1	1.88	16662.982	3	1	0	0	0	42.5	1	50	2	35	1	25	0	0	0	75	0	100	1	0	0	40	0	100	1	0	0	1	1	5	2	0	0	0	0	162
2005-2006	37715	2	57	45	1	3	0	5	13561.72049	2	2	0	0	0	80.625	3	81.25	3	80	3	25	0	100	1	100	1	100	1	70	0	100	1	100	1	50	0	3	2	14	5	0	0	0	0	173
2005-2006	37717	1	55	61	1	1	1	1.17	711.0076966	2	2	1	1	0	56.25	2	50	2	62.5	2	50	0	0	0	50	0	100	1	70	0	80	1	20	0	80	1	1	2	6	3	0	0	0	0	171
2005-2006	37729	1	56	36	2	1	1	1.37	4018.128041	2	4	0	0	0	65.625	2	76.25	2	55	2	25	0	90	1	100	1	90	1	30	0	40	0	100	1	50	0	3	1	13	4	0	0	0	0	175
2005-2006	37741	1	44	54	2	2	1	3.66	3464.884829	3	2	1	0	0	65	2	67.5	2	62.5	2	80	1	20	0	100	1	70	0	100	1	80	1	40	0	30	0	2	2	10	4	1	0	0	1	128
2005-2006	37765	1	51	73	1	2	0	5	1427.732795	3	1	0	1	0	61.25	2	71.25	2	51.25	2	25	0	90	1	100	1	70	0	30	0	80	1	40	0	55	0	2	1	9	3	0	0	0	0	163
2005-2006	37769	2	44	64	2	3	0	2.39	9555.420422	3	1	0	1	0	53.125	2	56.25	2	50	2	25	0	0	0	100	1	100	1	0	0	80	1	40	0	80	1	2	2	10	4	0	0	0	0	175
2005-2006	37775	2	44	71	1	3	0	5	5649.225993	3	2	0	0	0	75.625	2	88.75	3	62.5	2	80	1	100	1	75	0	100	1	30	0	40	0	100	1	80	1	3	2	14	5	1	0	0	0	136
2005-2006	37784	2	57	42	2	1	0	1.71	2574.42921	2	2	0	0	0	90	3	97.5	3	82.5	3	100	1	90	1	100	1	100	1	70	0	60	0	100	1	100	1	4	2	14	6	0	0	0	0	174
2005-2006	37792	1	57	50	1	1	1	5	3619.761554	3	4	0	0	0	46.25	1	50	2	42.5	1	80	1	100	1	0	0	20	0	15	0	60	0	40	0	55	0	2	0	8	2	0	0	0	0	163
2005-2006	37804	1	49	40	2	3	0	4.35	16765.66957	2	4	0	0	0	40	1	36.25	1	43.75	1	25	0	20	0	0	0	100	1	0	0	40	0	60	0	75	0	1	0	4	1	0	0	0	0	161
2005-2006	37806	2	49	62	1	3	0	4.55	9142.431512	3	0	0	1	0	76.25	2	87.5	3	65	2	50	0	100	1	100	1	100	1	70	0	60	0	100	1	30	0	3	1	13	4	0	0	0	0	167
2005-2006	37829	2	54	74	2	2	1	5	2765.604344	2	0	0	0	0	68.125	2	87.5	3	48.75	1	50	0	100	1	100	1	100	1	70	0	40	0	60	0	25	0	3	0	12	3	0	0	0	0	157
2005-2006	37857	2	44	59	1	3	0	5	11734.64381	3	2	1	0	0	66.25	2	87.5	3	45	1	50	0	100	1	100	1	100	1	30	0	80	1	20	0	50	0	3	1	13	4	0	0	0	0	174
2005-2006	37867	1	46	46	1	3	0	5	14803.924	3	2	0	0	0	72.5	2	95	3	50	2	80	1	100	1	100	1	100	1	70	0	0	0	100	1	30	0	4	1	13	5	0	0	0	0	169
2005-2006	37871	1	57	65	1	3	1	3.92	12408.84595	3	2	0	0	0	55	2	75	2	35	1	0	0	100	1	100	1	100	1	30	0	40	0	40	0	30	0	3	0	12	3	1	1	0	0	168
2005-2006	37886	1	50	50	1	3	0	4.97	13704.93506	2	1	0	0	0	55.625	2	65	2	46.25	1	50	0	40	0	100	1	70	0	15	0	40	0	100	1	30	0	1	1	5	2	0	0	0	0	156
2005-2006	37901	1	44	77	1	3	0	1.71	4875.059794	2	2	0	1	0	56.875	2	65	2	48.75	1	25	0	60	0	75	0	100	1	70	0	80	1	40	0	5	0	1	1	5	2	1	0	0	0	34
2005-2006	37905	1	55	58	1	3	1	0.63	4385.663185	3	2	0	0	0	56.875	2	68.75	2	45	1	80	1	100	1	25	0	70	0	30	0	20	0	100	1	30	0	2	1	9	3	0	0	0	0	172
2005-2006	37910	1	55	60	2	1	0	1.25	962.8711571	2	2	0	1	0	43.125	1	56.25	2	30	1	50	0	0	0	75	0	100	1	15	0	80	1	20	0	5	0	1	1	5	2	0	0	0	0	172
2005-2006	37914	2	46	78	2	3	1	1.03	8635.690026	2	1	1	0	0	72.5	2	72.5	2	72.5	2	80	1	20	0	100	1	90	1	30	0	80	1	100	1	80	1	3	3	15	6	1	1	0	0	141
2005-2006	37915	2	45	47	1	2	0	1.62	2468.239929	3	2	0	0	0	46.875	1	55	2	38.75	1	50	0	0	0	100	1	70	0	30	0	60	0	60	0	5	0	1	0	4	1	0	0	0	0	160
2005-2006	37922	2	44	85	2	3	0	1.14	4333.776675	1	2	0	1	0	57.5	2	42.5	1	72.5	2	25	0	0	0	75	0	70	0	70	0	40	0	100	1	80	1	0	2	2	2	1	0	0	0	130
2005-2006	37947	1	57	44	1	3	0	0.52	17068.52693	3	2	0	0	0	35.625	1	45	1	26.25	1	0	0	40	0	100	1	40	0	15	0	40	0	20	0	30	0	1	0	4	1	0	0	0	0	162
2005-2006	37961	1	56	45	1	1	0	0.77	3414.19928	1	1	0	0	0	50.625	2	33.75	1	67.5	2	25	0	40	0	0	0	70	0	30	0	40	0	100	1	100	1	0	2	2	2	0	0	0	0	174
2005-2006	37978	1	49	54	1	3	0	3.12	14945.30205	3	2	0	0	0	60.625	2	78.75	2	42.5	1	50	0	90	1	75	0	100	1	30	0	40	0	100	1	0	0	2	1	9	3	0	0	0	0	162
2005-2006	37986	1	50	33	2	3	0	1.31	9384.705848	2	2	0	1	0	38.75	1	35	1	42.5	1	0	0	40	0	0	0	100	1	15	0	0	0	100	1	55	0	1	1	5	2	0	0	0	0	156
2005-2006	38023	1	56	51	2	1	0	2.8	3190.577732	2	0	0	0	0	55	2	70	2	40	1	80	1	0	0	100	1	100	1	70	0	20	0	40	0	30	0	3	0	12	3	0	0	0	0	174
2005-2006	38027	2	50	67	1	2	0	1.67	1403.227625	2	3	1	1	0	48.75	1	77.5	2	20	1	50	0	80	1	80	1	100	1	30	0	40	0	10	0	0	0	3	0	12	3	1	0	0	0	83
2005-2006	38060	1	53	69	2	2	1	0.64	2261.485304	2	0	0	0	0	46.875	1	55	2	38.75	1	50	0	0	0	100	1	70	0	70	0	60	0	20	0	5	0	1	0	4	1	1	0	1	0	150
2005-2006	38065	2	49	66	1	2	0	1.2	1421.565445	2	1	0	1	0	53.75	2	57.5	2	50	2	50	0	0	0	80	1	100	1	70	0	40	0	60	0	30	0	2	0	8	2	0	0	0	0	167
2005-2006	38098	1	56	67	2	4	1	1.67	11426.71566	3	2	0	0	0	69.375	2	71.25	2	67.5	2	50	0	60	0	75	0	100	1	70	0	80	1	40	0	80	1	1	2	6	3	1	1	0	0	87
2005-2006	38100	1	44	65	2	4	1	1.09	1913.674669	3	1	1	0	0	39.375	1	33.75	1	45	1	25	0	40	0	0	0	70	0	30	0	80	1	40	0	30	0	0	1	1	1	0	0	0	0	177
2005-2006	38113	1	53	29	1	1	0	1.36	3192.600525	1	4	0	0	0	43.75	1	37.5	1	50	2	50	0	0	0	0	0	100	1	30	0	20	0	100	1	50	0	1	1	5	2	0	0	0	0	159
2005-2006	38130	1	57	27	1	1	0	0.68	3975.102083	2	1	0	0	0	50.625	2	50	2	51.25	2	0	0	0	0	100	1	100	1	30	0	0	0	100	1	75	0	2	1	9	3	0	0	0	0	164
2005-2006	38131	1	56	64	2	1	0	0.93	1202.158773	1	0	0	0	0	63.75	2	75	2	52.5	2	80	1	20	0	100	1	100	1	100	1	60	0	20	0	30	0	3	1	13	4	0	0	0	0	175
2005-2006	38143	2	50	60	2	5	0	0.22	5367.736771	1	2	0	0	0	66.875	2	62.5	2	71.25	2	100	1	80	1	0	0	70	0	70	0	40	0	100	1	75	0	2	1	9	3	0	0	0	0	156
2005-2006	38154	2	44	66	1	3	0	5	8508.231192	2	2	0	0	1	55	2	67.5	2	42.5	1	25	0	100	1	75	0	70	0	15	0	40	0	60	0	55	0	1	0	4	1	0	0	0	0	174
2005-2006	38163	2	58	64	1	1	1	0.94	611.8608146	2	1	0	1	0	58.125	2	80	3	36.25	1	80	1	100	1	50	0	90	1	70	0	40	0	30	0	5	0	3	0	12	3	0	0	0	0	176
2005-2006	38175	1	51	74	2	2	1	5	2213.035877	3	0	0	0	0	51.25	2	62.5	2	40	1	80	1	0	0	100	1	70	0	15	0	40	0	100	1	5	0	2	1	9	3	1	0	0	0	109
2005-2006	38178	2	56	35	1	2	0	1.36	2756.513271	2	1	0	0	0	13.75	1	22.5	1	5	1	0	0	20	0	0	0	70	0	15	0	0	0	0	0	5	0	0	0	0	0	1	1	0	0	152
2005-2006	38192	2	51	62	2	2	0	3.41	2065.979846	2	0	0	0	0	45	1	60	2	30	1	0	0	40	0	100	1	100	1	30	0	20	0	40	0	30	0	2	0	8	2	0	0	0	0	170
2005-2006	38194	2	49	65	1	3	0	5	9142.431512	3	2	0	0	0	66.875	2	73.75	2	60	2	80	1	40	0	75	0	100	1	70	0	40	0	100	1	30	0	2	1	9	3	0	0	0	0	168
2005-2006	38201	1	44	36	1	3	0	5	8969.765806	3	2	0	0	0	61.25	2	56.25	2	66.25	2	25	0	0	0	100	1	100	1	30	0	60	0	100	1	75	0	2	1	9	3	0	0	0	0	176
2005-2006	38216	1	53	40	2	1	0	0.44	2659.394064	3	3	0	0	0	46.25	1	31.25	1	61.25	2	25	0	0	0	0	0	100	1	15	0	100	1	100	1	30	0	1	2	6	3	1	0	1	0	148
2005-2006	38220	2	50	67	2	3	0	3.41	9436.348827	3	3	0	0	0	51.875	2	68.75	2	35	1	80	1	20	0	75	0	100	1	70	0	0	0	40	0	30	0	2	0	8	2	0	0	0	0	156
2005-2006	38230	2	49	74	2	3	1	0.61	5912.618846	2	0	1	1	0	23.125	1	30	1	16.25	1	0	0	0	0	100	1	20	0	15	0	20	0	30	0	0	0	1	0	4	1	1	1	0	0	94
2005-2006	38235	1	44	55	1	3	0	2.71	10061.4389	3	1	0	0	0	77.5	2	77.5	2	77.5	2	50	0	60	0	100	1	100	1	70	0	60	0	100	1	80	1	2	2	10	4	0	0	0	0	176
2005-2006	38239	2	54	62	1	3	0	5	9574.414021	3	3	1	0	0	55	2	67.5	2	42.5	1	80	1	40	0	50	0	100	1	30	0	0	0	60	0	80	1	2	1	9	3	0	0	0	0	161
2005-2006	38249	1	46	21	2	1	0	0.97	2820.574394	2	3	0	0	0	61.25	2	30	1	92.5	3	0	0	20	0	0	0	100	1	70	0	100	1	100	1	100	1	1	3	7	4	0	0	0	0	170
2005-2006	38290	2	54	73	1	3	0	5	6313.449542	3	4	1	0	0	59.375	2	58.75	2	60	2	0	0	60	0	75	0	100	1	70	0	40	0	100	1	30	0	1	1	5	2	0	0	0	0	161
2005-2006	38306	1	45	60	2	2	0	1.56	2149.96903	2	2	0	0	0	45.625	1	42.5	1	48.75	1	50	0	0	0	80	1	40	0	0	0	100	1	40	0	55	0	1	1	5	2	0	0	0	0	164
2005-2006	38314	1	45	44	1	4	0	0.46	4938.847209	1	4	0	1	0	39.375	1	52.5	2	26.25	1	50	0	60	0	0	0	100	1	15	0	0	0	40	0	50	0	1	0	4	1	0	0	0	0	163
2005-2006	38318	1	47	70	2	1	0	1.68	2554.756772	3	0	0	0	0	52.5	2	61.25	2	43.75	1	25	0	100	1	80	1	40	0	0	0	80	1	40	0	55	0	2	1	9	3	0	0	0	0	178
2005-2006	38337	2	58	64	1	1	0	3.46	582.1241351	2	4	0	1	0	43.125	1	63.75	2	22.5	1	80	1	0	0	75	0	100	1	0	0	0	0	60	0	30	0	2	0	8	2	0	0	0	0	176
2005-2006	38347	1	44	31	1	3	0	2.21	8939.903365	2	2	0	0	0	60	2	42.5	1	77.5	2	0	0	100	1	0	0	70	0	70	0	40	0	100	1	100	1	1	2	6	3	0	0	0	0	175
2005-2006	38351	1	55	31	1	3	0	3.9	10559.75401	3	4	0	0	0	64.375	2	75	2	53.75	2	0	0	100	1	100	1	100	1	70	0	20	0	100	1	25	0	3	1	13	4	0	0	0	0	172
2005-2006	38364	2	54	63	2	3	0	2.6	5739.61648	2	0	0	1	1	60.625	2	67.5	2	53.75	2	50	0	40	0	80	1	100	1	15	0	80	1	40	0	80	1	2	2	10	4	1	0	0	1	105
2005-2006	38368	1	52	60	2	3	0	3.31	9064.728155	3	0	0	0	0	53.125	2	58.75	2	47.5	1	0	0	60	0	75	0	100	1	70	0	20	0	100	1	0	0	1	1	5	2	0	0	0	0	179
2005-2006	38377	2	48	43	2	3	0	5	14003.21954	3	2	0	0	0	64.375	2	81.25	3	47.5	1	80	1	100	1	75	0	70	0	15	0	20	0	100	1	55	0	2	1	9	3	0	0	0	0	174
2005-2006	38384	2	48	53	1	2	0	5	3723.731045	2	1	0	1	0	67.5	2	87.5	3	47.5	1	50	0	100	1	100	1	100	1	30	0	20	0	40	0	100	1	3	1	13	4	0	0	0	0	175
2005-2006	38387	1	55	26	2	1	1	0.77	2365.30686	2	4	0	0	0	56.25	2	50	2	62.5	2	50	0	80	1	0	0	70	0	30	0	20	0	100	1	100	1	1	2	6	3	0	0	0	0	171
2005-2006	38393	2	47	51	2	3	0	5	16074.041	3	3	0	0	0	51.25	2	58.75	2	43.75	1	25	0	40	0	100	1	70	0	15	0	40	0	40	0	80	1	1	1	5	2	0	0	0	0	171
2005-2006	38410	2	45	63	2	1	1	5	1019.927593	3	0	0	0	0	63.75	2	81.25	3	46.25	1	50	0	100	1	75	0	100	1	30	0	40	0	60	0	55	0	2	0	8	2	0	0	0	0	157
2005-2006	38414	2	45	61	2	2	1	1.87	1483.330563	3	0	0	0	0	61.25	2	45	1	77.5	2	0	0	60	0	100	1	20	0	70	0	60	0	100	1	80	1	1	2	6	3	0	0	0	0	160
2005-2006	38417	1	46	36	2	5	0	3.25	12925.34003	3	4	0	0	0	69.375	2	56.25	2	82.5	3	0	0	60	0	75	0	90	1	70	0	60	0	100	1	100	1	1	2	6	3	0	0	0	0	168
2005-2006	38418	2	47	31	2	3	1	1.12	8105.503287	3	3	0	0	0	64.375	2	42.5	1	86.25	3	0	0	100	1	0	0	70	0	70	0	100	1	100	1	75	0	1	2	6	3	0	0	0	0	170
2005-2006	38426	2	53	53	1	3	0	5	15134.02855	3	2	0	1	0	56.25	2	55	2	57.5	2	80	1	0	0	100	1	40	0	0	0	100	1	100	1	30	0	2	2	10	4	0	0	0	0	166
2005-2006	38427	1	52	77	1	2	0	0.78	1582.699117	2	1	0	1	0	66.25	2	82.5	3	50	2	50	0	80	1	100	1	100	1	30	0	40	0	100	1	30	0	3	1	13	4	1	0	0	0	49
2005-2006	38433	1	51	72	2	2	0	3.11	2359.212758	2	1	1	0	0	50.625	2	62.5	2	38.75	1	50	0	0	0	100	1	100	1	30	0	80	1	40	0	5	0	2	1	9	3	1	0	0	0	132
2005-2006	38444	1	48	59	2	2	1	1.46	3848.895082	3	1	1	1	1	36.25	1	30	1	42.5	1	50	0	0	0	0	0	70	0	30	0	20	0	40	0	80	1	0	1	1	1	0	0	0	0	159
2005-2006	38446	1	47	55	2	1	0	1.24	2698.129613	1	2	1	1	0	55	2	62.5	2	47.5	1	25	0	60	0	75	0	90	1	30	0	100	1	10	0	50	0	1	1	5	2	0	0	0	0	179
2005-2006	38449	2	44	46	2	3	0	5	13017.69199	3	2	0	0	0	83.75	3	77.5	2	90	3	100	1	40	0	100	1	70	0	100	1	60	0	100	1	100	1	2	3	11	5	0	0	0	0	175
2005-2006	38452	2	49	47	2	2	0	1.94	3693.495353	2	0	0	0	1	49.375	1	35	1	63.75	2	50	0	0	0	50	0	40	0	30	0	100	1	100	1	25	0	0	2	2	2	0	0	0	0	167
2005-2006	38469	1	46	58	1	3	0	4.87	13952.65082	3	2	0	0	0	61.25	2	72.5	2	50	2	25	0	90	1	75	0	100	1	30	0	80	1	40	0	50	0	2	1	9	3	0	0	0	0	168
2005-2006	38477	1	58	31	2	4	0	4.17	1358.787266	3	0	0	0	0	78.75	2	85	3	72.5	2	100	1	100	1	100	1	40	0	70	0	60	0	60	0	100	1	3	1	13	4	0	0	0	0	164
2005-2006	38494	2	49	50	1	3	1	2.73	11935.06597	2	2	0	0	0	49.375	1	57.5	2	41.25	1	0	0	60	0	100	1	70	0	30	0	40	0	40	0	55	0	1	0	4	1	0	0	0	0	168
2005-2006	38500	2	50	65	1	2	1	3.63	1403.227625	2	1	1	1	0	38.75	1	25	1	52.5	2	50	0	0	0	50	0	0	0	30	0	80	1	20	0	80	1	0	2	2	2	1	0	1	0	29
2005-2006	38504	1	50	67	1	3	0	4.66	10568.51984	3	0	0	0	0	50.625	2	56.25	2	45	1	0	0	60	0	75	0	90	1	30	0	60	0	60	0	30	0	1	0	4	1	0	0	0	0	156
2005-2006	38505	1	49	74	1	2	1	0.78	2095.195263	2	1	0	1	0	63.75	2	100	3	27.5	1	100	1	100	1	100	1	100	1	30	0	40	0	40	0	0	0	4	0	12	4	0	0	0	0	162
2005-2006	38514	2	54	46	2	3	1	5	13974.60381	3	2	0	0	0	51.875	2	71.25	2	32.5	1	25	0	60	0	100	1	100	1	0	0	0	0	100	1	30	0	2	1	9	3	0	0	0	0	161
2005-2006	38539	2	44	70	2	3	1	4.55	7321.358758	3	1	0	0	0	73.75	2	80	3	67.5	2	80	1	40	0	100	1	100	1	70	0	20	0	100	1	80	1	3	2	14	5	0	0	0	0	174
2005-2006	38568	2	46	67	2	3	0	1.14	5772.784923	2	1	0	0	0	59.375	2	81.25	3	37.5	1	25	0	100	1	100	1	100	1	0	0	80	1	40	0	30	0	3	1	13	4	0	0	0	0	176
2005-2006	38575	1	49	66	1	3	0	2.49	11448.31548	3	1	1	0	0	57.5	2	42.5	1	72.5	2	0	0	100	1	0	0	70	0	30	0	80	1	100	1	80	1	1	3	7	4	1	0	0	0	136
2005-2006	38615	2	48	46	2	2	0	3.3	3674.589161	3	1	0	0	0	55.625	2	60	2	51.25	2	25	0	40	0	75	0	100	1	15	0	100	1	60	0	30	0	1	1	5	2	0	0	0	0	175
2005-2006	38649	1	45	65	2	3	1	5	9138.766586	3	2	1	0	0	69.375	2	71.25	2	67.5	2	50	0	60	0	75	0	100	1	100	1	80	1	60	0	30	0	1	2	6	3	0	0	0	0	162
2005-2006	38669	2	47	65	1	3	0	3.79	11271.88632	3	2	1	1	0	41.875	1	56.25	2	27.5	1	50	0	0	0	75	0	100	1	15	0	80	1	10	0	5	0	1	1	5	2	1	0	0	1	160
2005-2006	38672	1	53	40	2	2	0	5	4467.830974	3	1	0	0	0	62.5	2	71.25	2	53.75	2	25	0	60	0	100	1	100	1	15	0	0	0	100	1	100	1	2	2	10	4	0	0	0	0	158
2005-2006	38678	2	44	68	2	3	0	2.12	9061.202894	2	2	0	0	0	65	2	75	2	55	2	0	0	100	1	100	1	100	1	70	0	20	0	100	1	30	0	3	1	13	4	0	0	0	0	174
2005-2006	38689	1	48	62	1	2	1	0.78	1280.042675	2	4	1	0	1	38.75	1	30	1	47.5	1	80	1	0	0	0	0	40	0	30	0	80	1	0	0	80	1	1	2	6	3	0	0	0	0	160
2005-2006	38700	2	56	64	2	3	0	3.98	7273.667286	2	2	0	0	0	75	2	95	3	55	2	80	1	100	1	100	1	100	1	70	0	20	0	100	1	30	0	4	1	13	5	0	0	0	0	173
2005-2006	38703	1	55	76	2	1	1	0.39	1597.816299	2	1	0	0	0	51.875	2	41.25	1	62.5	2	25	0	100	1	0	0	40	0	70	0	20	0	60	0	100	1	1	1	5	2	1	0	0	0	7
2005-2006	38721	1	44	85	2	3	1	2.71	3706.241488	2	1	0	1	0	58.75	2	56.25	2	61.25	2	25	0	0	0	100	1	100	1	100	1	60	0	30	0	55	0	2	1	9	3	1	0	0	0	20
2005-2006	38728	2	52	59	1	3	0	5	9954.613032	3	2	0	0	0	71.25	2	92.5	3	50	2	80	1	90	1	100	1	100	1	30	0	40	0	100	1	30	0	4	1	13	5	1	0	1	0	157
2005-2006	38732	2	45	64	2	2	1	0.8	1499.472674	2	2	0	0	0	43.75	1	43.75	1	43.75	1	0	0	0	0	75	0	100	1	0	0	60	0	60	0	55	0	1	0	4	1	0	0	0	0	158
2005-2006	38755	2	49	67	1	3	0	1.52	8976.274942	1	1	1	1	0	44.375	1	56.25	2	32.5	1	50	0	0	0	75	0	100	1	70	0	20	0	40	0	0	0	1	0	4	1	1	0	0	0	4
2005-2006	38770	2	53	42	1	3	0	5	13393.18719	3	4	0	0	0	61.25	2	65	2	57.5	2	0	0	60	0	100	1	100	1	15	0	40	0	100	1	75	0	2	1	9	3	0	0	0	0	165
2005-2006	38773	2	51	64	1	3	0	4.92	8727.815125	3	0	0	0	0	67.5	2	87.5	3	47.5	1	50	0	100	1	100	1	100	1	0	0	40	0	100	1	50	0	3	1	13	4	0	0	0	0	170
2005-2006	38782	1	57	51	1	3	1	5	19951.80023	3	2	0	0	0	54.375	2	50	2	58.75	2	25	0	0	0	75	0	100	1	30	0	80	1	100	1	25	0	1	2	6	3	0	0	0	0	163
2005-2006	38788	1	53	46	1	3	0	3.43	13470.74392	2	3	0	0	0	44.375	1	28.75	1	60	2	0	0	0	0	75	0	40	0	15	0	100	1	100	1	25	0	0	2	2	2	0	0	0	0	159
2005-2006	38791	1	53	25	1	1	0	0.25	3423.173617	2	1	0	0	0	60	2	60	2	60	2	0	0	40	0	100	1	100	1	30	0	60	0	100	1	50	0	2	1	9	3	0	0	0	0	158
2005-2006	38796	2	53	85	2	3	1	2.04	5901.407415	2	2	1	1	0	58.125	2	75	2	41.25	1	80	1	20	0	100	1	100	1	15	0	20	0	100	1	30	0	3	1	13	4	1	1	0	0	26
2005-2006	38825	1	44	54	1	3	1	5	10061.4389	2	4	0	0	0	63.75	2	72.5	2	55	2	0	0	90	1	100	1	100	1	30	0	40	0	100	1	50	0	3	1	13	4	0	0	0	0	176
2005-2006	38838	2	50	63	2	3	0	1.2	9229.240484	2	1	1	0	0	54.375	2	36.25	1	72.5	2	25	0	80	1	0	0	40	0	70	0	40	0	100	1	80	1	1	2	6	3	1	0	1	0	119
2005-2006	38860	2	50	54	2	3	0	4.55	13918.12909	2	3	0	0	0	62.5	2	75	2	50	2	0	0	100	1	100	1	100	1	70	0	40	0	60	0	30	0	3	0	12	3	0	0	0	0	156
2005-2006	38880	1	52	67	2	2	1	1.95	2167.862052	3	1	1	0	0	66.875	2	56.25	2	77.5	2	80	1	0	0	75	0	70	0	70	0	100	1	60	0	80	1	1	2	6	3	1	0	1	0	146
2005-2006	38885	2	51	66	1	3	0	2.27	8628.496459	2	1	0	0	0	70	2	68.75	2	71.25	2	0	0	100	1	75	0	100	1	30	0	100	1	100	1	55	0	2	2	10	4	0	0	0	0	169
2005-2006	38888	2	48	57	2	2	1	5	4298.732305	3	2	0	0	0	58.75	2	57.5	2	60	2	0	0	90	1	100	1	40	0	30	0	100	1	60	0	50	0	2	1	9	3	0	0	0	0	174
2005-2006	38892	1	51	71	1	2	0	3.13	1404.477207	2	1	1	1	0	48.125	1	36.25	1	60	2	25	0	0	0	50	0	70	0	70	0	80	1	60	0	30	0	0	1	1	1	1	1	0	0	160
2005-2006	38901	2	44	53	1	3	0	5	11604.26896	3	3	0	0	0	70.625	2	81.25	3	60	2	50	0	100	1	75	0	100	1	70	0	40	0	100	1	30	0	2	1	9	3	0	0	0	0	173
2005-2006	38910	1	53	56	1	5	0	1.17	4834.446591	3	2	1	0	1	46.25	1	28.75	1	63.75	2	25	0	20	0	0	0	70	0	15	0	60	0	100	1	80	1	0	2	2	2	1	0	1	0	122
2005-2006	38914	2	48	41	2	3	0	3.63	14003.21954	3	3	0	0	0	80	3	77.5	2	82.5	3	50	0	60	0	100	1	100	1	30	0	100	1	100	1	100	1	2	3	11	5	0	0	0	0	174
2005-2006	38920	2	44	40	2	5	1	1.16	4685.019646	2	4	0	0	1	66.25	2	55	2	77.5	2	50	0	100	1	0	0	70	0	30	0	80	1	100	1	100	1	1	3	7	4	0	0	0	0	173
2005-2006	38929	2	44	59	1	3	0	4.47	11734.64381	2	1	0	1	0	56.875	2	43.75	1	70	2	0	0	60	0	75	0	40	0	30	0	100	1	100	1	50	0	0	2	2	2	0	0	0	0	174
2005-2006	38937	1	48	61	2	2	1	0.84	2086.104763	2	4	0	1	0	27.5	1	22.5	1	32.5	1	50	0	0	0	0	0	40	0	30	0	40	0	60	0	0	0	0	0	0	0	0	0	0	0	158
2005-2006	38947	1	57	45	2	1	0	3.48	3521.339379	2	2	0	0	0	60.625	2	50	2	71.25	2	0	0	0	0	100	1	100	1	100	1	60	0	100	1	25	0	2	2	10	4	0	0	0	0	164
2005-2006	38958	2	48	69	2	2	1	3.88	2267.292714	3	1	0	1	0	35.625	1	42.5	1	28.75	1	25	0	0	0	75	0	70	0	0	0	80	1	30	0	5	0	0	1	1	1	0	0	0	0	174
2005-2006	38967	2	55	30	2	3	0	2.31	17577.78906	2	0	0	0	0	81.25	3	95	3	67.5	2	80	1	100	1	100	1	100	1	30	0	40	0	100	1	100	1	4	2	14	6	0	0	0	0	168
2005-2006	38969	2	47	77	2	3	1	1.22	6357.46489	1	1	0	1	0	55.625	2	56.25	2	55	2	25	0	100	1	0	0	100	1	70	0	0	0	100	1	50	0	2	1	9	3	1	0	1	0	118
2005-2006	38978	1	55	76	2	1	1	1.81	1577.176484	1	0	0	0	0	57.5	2	55	2	60	2	80	1	0	0	100	1	40	0	70	0	80	1	60	0	30	0	2	1	9	3	0	0	0	0	171
2005-2006	38982	1	53	45	1	3	0	5	14009.30304	3	2	0	0	0	66.25	2	67.5	2	65	2	25	0	100	1	75	0	70	0	30	0	100	1	100	1	30	0	1	2	6	3	0	0	0	0	157
2005-2006	39018	2	47	35	1	3	0	2.14	12667.69644	2	2	0	0	0	52.5	2	55	2	50	2	0	0	40	0	80	1	100	1	30	0	20	0	100	1	50	0	2	1	9	3	0	0	0	0	171
2005-2006	39021	1	55	46	2	1	0	0.77	2412.521562	2	2	0	1	0	77.5	2	95	3	60	2	80	1	100	1	100	1	100	1	30	0	60	0	100	1	50	0	4	1	13	5	0	0	0	0	171
2005-2006	39039	1	46	73	2	3	0	3.18	8889.816279	2	1	0	0	0	64.375	2	68.75	2	60	2	80	1	20	0	75	0	100	1	70	0	80	1	60	0	30	0	2	1	9	3	0	0	0	0	169
2005-2006	39045	1	53	38	2	3	0	5	14475.48142	3	3	0	0	0	58.125	2	58.75	2	57.5	2	0	0	60	0	75	0	100	1	15	0	40	0	100	1	75	0	1	1	5	2	0	0	0	0	158
2005-2006	39051	2	49	77	2	3	0	2.27	7887.926146	3	0	1	0	0	46.25	1	41.25	1	51.25	2	25	0	0	0	100	1	40	0	70	0	40	0	40	0	55	0	1	0	4	1	1	1	0	0	27
2005-2006	39054	2	50	50	2	3	1	0.71	6682.926178	2	1	0	1	1	52.5	2	42.5	1	62.5	2	0	0	100	1	0	0	70	0	70	0	0	0	100	1	80	1	1	2	6	3	0	0	0	0	155
2005-2006	39064	2	50	81	1	3	1	2.96	3229.780809	3	2	1	0	0	68.125	2	81.25	3	55	2	50	0	100	1	75	0	100	1	70	0	80	1	40	0	30	0	2	1	9	3	1	1	0	0	108
2005-2006	39110	2	44	52	2	5	0	5	11092.12776	2	2	0	0	0	55	2	60	2	50	2	80	1	40	0	100	1	20	0	0	0	80	1	40	0	80	1	2	2	10	4	0	0	0	0	175
2005-2006	39113	2	52	49	1	5	0	5	10645.06578	3	3	0	0	0	37.5	1	17.5	1	57.5	2	0	0	0	0	0	0	70	0	15	0	40	0	100	1	75	0	0	1	1	1	0	0	0	0	165
2005-2006	39115	1	45	20	1	3	1	3.9	12305.79656	3	3	0	0	0	60.625	2	66.25	2	55	2	25	0	60	0	80	1	100	1	30	0	40	0	100	1	50	0	2	1	9	3	0	0	0	0	162
2005-2006	39116	2	45	60	1	2	0	5	980.8566559	3	0	0	1	0	43.125	1	67.5	2	18.75	1	0	0	100	1	100	1	70	0	30	0	40	0	0	0	5	0	2	0	8	2	0	0	0	0	158
2005-2006	39142	2	53	61	2	2	1	2.99	2657.536014	1	0	1	1	0	51.875	2	61.25	2	42.5	1	80	1	0	0	75	0	90	1	0	0	80	1	10	0	80	1	2	2	10	4	1	1	0	0	67
2005-2006	39150	2	53	30	2	1	0	1.71	4116.339497	2	3	0	0	0	64.375	2	50	2	78.75	2	0	0	0	0	100	1	100	1	15	0	100	1	100	1	100	1	2	3	11	5	0	0	0	0	165
2005-2006	39161	2	44	56	2	3	0	5	13083.31929	3	2	0	0	0	61.25	2	76.25	2	46.25	1	50	0	80	1	75	0	100	1	15	0	80	1	60	0	30	0	2	1	9	3	0	0	0	0	173
2005-2006	39175	1	55	83	1	3	0	2.03	3297.155194	3	2	0	0	0	65	2	86.25	3	43.75	1	80	1	90	1	75	0	100	1	70	0	40	0	60	0	5	0	3	0	12	3	1	0	0	0	164
2005-2006	39181	2	53	81	2	3	1	1.53	6042.348109	2	3	1	1	0	73.125	2	56.25	2	90	3	80	1	0	0	75	0	70	0	100	1	80	1	100	1	80	1	1	4	7	5	1	0	0	0	65
2005-2006	39204	1	49	42	2	3	0	5	16765.66957	3	3	0	0	0	37.5	1	22.5	1	52.5	2	0	0	0	0	0	0	90	1	15	0	20	0	100	1	75	0	1	1	5	2	0	0	0	0	161
2005-2006	39226	1	45	79	1	3	0	5	6554.147644	3	4	1	1	0	67.5	2	68.75	2	66.25	2	80	1	20	0	75	0	100	1	70	0	80	1	60	0	55	0	2	1	9	3	1	0	1	0	58
2005-2006	39229	2	50	57	1	2	0	1.87	3797.80823	2	1	0	0	1	51.875	2	61.25	2	42.5	1	50	0	20	0	75	0	100	1	30	0	80	1	30	0	30	0	1	1	5	2	0	0	0	0	163
2005-2006	39246	2	55	85	2	3	1	5	5859.997271	2	2	1	0	0	41.25	1	48.75	1	33.75	1	25	0	0	0	100	1	70	0	30	0	40	0	60	0	5	0	1	0	4	1	1	0	1	0	19
2005-2006	39265	2	49	71	1	3	0	2	5851.675623	2	1	0	0	0	50.625	2	56.25	2	45	1	0	0	60	0	75	0	90	1	70	0	20	0	40	0	50	0	1	0	4	1	0	0	0	0	170
2005-2006	39278	2	50	60	1	3	1	0.71	5042.885661	1	1	1	0	0	52.5	2	25	1	80	3	0	0	0	0	0	0	100	1	100	1	40	0	100	1	80	1	1	3	7	4	0	0	0	0	157
2005-2006	39298	2	44	48	2	3	0	2.12	13163.94676	3	3	0	0	0	33.75	1	30	1	37.5	1	0	0	20	0	0	0	100	1	15	0	0	0	60	0	75	0	1	0	4	1	0	0	0	0	175
2005-2006	39328	1	58	45	1	1	0	4.17	3009.046072	2	1	0	0	0	36.875	1	48.75	1	25	1	80	1	0	0	75	0	40	0	30	0	0	0	40	0	30	0	1	0	4	1	0	0	0	0	164
2005-2006	39334	2	52	43	1	4	0	1.11	3980.525775	2	1	0	0	0	66.25	2	70	2	62.5	2	80	1	0	0	100	1	100	1	30	0	60	0	60	0	100	1	3	1	13	4	0	0	0	0	166
2005-2006	39339	2	56	45	2	1	1	1.52	2124.125266	1	0	0	0	0	54.375	2	22.5	1	86.25	3	0	0	0	0	50	0	40	0	70	0	100	1	100	1	75	0	0	2	2	2	0	0	0	0	170
2005-2006	39349	2	45	49	2	2	1	0	3030.030884	3	1	0	0	0	78.75	2	95	3	62.5	2	80	1	100	1	100	1	100	1	15	0	80	1	100	1	55	0	4	2	14	6	0	0	0	0	159
2005-2006	39363	2	49	50	2	2	0	1.2	3693.495353	2	2	0	1	0	55.625	2	70	2	41.25	1	80	1	100	1	0	0	100	1	0	0	80	1	30	0	55	0	3	1	13	4	0	0	0	0	170
2005-2006	39372	2	44	66	1	3	1	0.91	5298.652427	2	1	1	1	1	50	2	75	2	25	1	25	0	100	1	75	0	100	1	15	0	40	0	40	0	5	0	2	0	8	2	1	0	0	0	61
2005-2006	39379	1	58	67	2	1	0	2.18	692.5679117	1	0	0	0	0	55	2	63.75	2	46.25	1	80	1	0	0	75	0	100	1	15	0	60	0	60	0	50	0	2	0	8	2	0	0	0	0	166
2005-2006	39382	2	46	76	2	3	0	1.89	8362.716674	3	2	1	1	0	62.5	2	81.25	3	43.75	1	80	1	80	1	75	0	90	1	70	0	40	0	60	0	5	0	3	0	12	3	0	0	0	0	177
2005-2006	39392	1	50	46	2	3	0	4.97	15374.22341	2	1	0	0	0	46.875	1	43.75	1	50	2	0	0	0	0	75	0	100	1	30	0	20	0	100	1	50	0	1	1	5	2	0	0	0	0	157
2005-2006	39400	2	47	67	2	3	1	5	11132.50725	3	2	0	0	0	62.5	2	75	2	50	2	100	1	0	0	100	1	100	1	70	0	40	0	60	0	30	0	3	0	12	3	0	0	0	0	169
2005-2006	39405	1	57	69	2	3	0	5	12282.16922	3	0	0	0	0	58.125	2	60	2	56.25	2	50	0	0	0	100	1	90	1	70	0	40	0	60	0	55	0	2	0	8	2	0	0	0	0	163
2005-2006	39413	1	47	53	2	3	1	1.67	6927.733052	2	0	0	0	0	58.75	2	81.25	3	36.25	1	25	0	100	1	100	1	100	1	15	0	0	0	100	1	30	0	3	1	13	4	0	0	0	0	178
2005-2006	39415	1	45	51	2	3	0	5	13197.27699	3	4	0	0	0	58.125	2	56.25	2	60	2	25	0	0	0	100	1	100	1	70	0	20	0	100	1	50	0	2	1	9	3	1	0	0	0	65
2005-2006	39422	2	50	51	1	3	0	3.41	12220.47378	2	0	0	0	0	60	2	80	3	40	1	50	0	100	1	100	1	70	0	30	0	0	0	30	0	100	1	2	1	9	3	0	0	0	0	161
2005-2006	39429	2	52	50	1	3	0	5	9954.613032	3	3	0	0	1	63.125	2	67.5	2	58.75	2	25	0	100	1	75	0	70	0	70	0	100	1	40	0	25	0	1	1	5	2	0	0	0	0	165
2005-2006	39433	2	44	80	2	3	0	1.21	4486.620304	2	0	0	1	0	57.5	2	77.5	2	37.5	1	50	0	60	0	100	1	100	1	30	0	100	1	20	0	0	0	2	1	9	3	1	0	0	0	46
2005-2006	39439	2	54	34	2	2	1	0.8	4715.541517	2	3	0	0	0	63.75	2	67.5	2	60	2	0	0	100	1	100	1	70	0	0	0	100	1	40	0	100	1	2	2	10	4	0	0	0	0	161
2005-2006	39463	2	44	50	2	3	0	0.9	6345.9465	3	2	0	1	0	51.25	2	46.25	1	56.25	2	50	0	20	0	75	0	40	0	100	1	100	1	20	0	5	0	0	2	2	2	0	0	0	0	174
2005-2006	39464	1	56	44	2	1	0	0.77	3080.234674	1	1	0	0	0	51.875	2	31.25	1	72.5	2	25	0	0	0	0	0	100	1	30	0	60	0	100	1	100	1	1	2	6	3	0	0	0	0	175
2005-2006	39470	2	56	76	1	2	0	3.41	1673.187573	2	1	0	1	0	56.875	2	53.75	2	60	2	0	0	100	1	75	0	40	0	70	0	100	1	40	0	30	0	1	1	5	2	1	0	0	0	86
2005-2006	39474	1	50	72	1	3	0	3.85	6889.667517	1	2	0	0	0	56.25	2	66.25	2	46.25	1	50	0	100	1	75	0	40	0	30	0	0	0	100	1	55	0	1	1	5	2	1	1	0	0	87
2005-2006	39475	2	49	75	2	3	0	2.65	7554.583544	2	2	0	0	0	60.625	2	53.75	2	67.5	2	50	0	0	0	75	0	90	1	100	1	40	0	100	1	30	0	1	2	6	3	1	1	0	0	114
2005-2006	39478	1	49	57	1	3	0	5	14945.30205	3	2	1	0	0	47.5	1	61.25	2	33.75	1	0	0	100	1	75	0	70	0	30	0	40	0	60	0	5	0	1	0	4	1	0	0	0	0	161
2005-2006	39502	1	49	60	1	2	0	1.55	1780.109555	2	1	0	0	0	55.625	2	72.5	2	38.75	1	0	0	100	1	100	1	90	1	30	0	20	0	100	1	5	0	3	1	13	4	0	0	0	0	161
2005-2006	39511	1	55	65	2	4	0	1.48	5128.310288	2	4	1	0	0	62.5	2	47.5	1	77.5	2	0	0	90	1	0	0	100	1	100	1	60	0	100	1	50	0	2	2	10	4	0	0	0	0	173
2005-2006	39543	2	50	76	2	3	0	3.03	7624.472813	3	2	1	0	0	73.125	2	63.75	2	82.5	3	80	1	0	0	75	0	100	1	70	0	80	1	100	1	80	1	2	3	11	5	0	0	0	0	161
2005-2006	39553	2	44	70	2	3	0	5	7321.358758	3	2	0	1	0	64.375	2	87.5	3	41.25	1	80	1	100	1	100	1	70	0	30	0	20	0	60	0	55	0	3	0	12	3	0	0	0	0	163
2005-2006	39566	2	48	35	1	1	0	0.84	4984.452654	2	1	0	1	0	52.5	2	50	2	55	2	0	0	0	0	100	1	100	1	30	0	100	1	60	0	30	0	2	1	9	3	0	0	0	0	175
2005-2006	39570	1	56	51	2	1	0	1.4	3287.20384	1	3	0	0	1	49.375	1	41.25	1	57.5	2	25	0	20	0	80	1	40	0	70	0	100	1	10	0	50	0	1	1	5	2	0	0	0	0	175
2005-2006	39588	2	47	61	1	3	0	3.48	10646.62563	3	4	1	1	0	70.625	2	88.75	3	52.5	2	80	1	100	1	75	0	100	1	30	0	80	1	100	1	0	0	3	2	14	5	0	0	0	0	171
2005-2006	39606	1	55	36	2	1	0	1.24	3420.242084	2	3	0	0	0	51.25	2	35	1	67.5	2	50	0	20	0	0	0	70	0	30	0	40	0	100	1	100	1	0	2	2	2	0	0	0	0	172
2005-2006	39615	2	47	46	1	3	0	5	15296.6794	3	1	0	0	0	60.625	2	75	2	46.25	1	0	0	100	1	100	1	100	1	15	0	100	1	40	0	30	0	3	1	13	4	0	0	0	0	170
2005-2006	39653	2	44	32	1	3	0	3.75	10310.75615	3	4	0	0	0	76.875	2	75	2	78.75	2	0	0	100	1	100	1	100	1	15	0	100	1	100	1	100	1	3	3	15	6	0	0	0	0	174
2005-2006	39662	1	47	50	1	1	0	1.24	2990.665698	1	2	0	0	0	45	1	28.75	1	61.25	2	0	0	0	0	75	0	40	0	30	0	40	0	100	1	75	0	0	1	1	1	0	0	0	0	179
2005-2006	39725	1	44	79	2	3	0	1.71	6632.34379	2	3	1	1	0	46.875	1	48.75	1	45	1	0	0	20	0	75	0	100	1	70	0	80	1	30	0	0	0	1	1	5	2	1	1	0	0	83
2005-2006	39728	2	55	64	2	3	1	5	12315.95514	2	2	0	1	0	63.75	2	87.5	3	40	1	80	1	100	1	100	1	70	0	70	0	20	0	40	0	30	0	3	0	12	3	0	0	0	0	168
2005-2006	39752	1	56	72	1	1	0	2.33	978.6406474	1	1	0	0	0	50	2	62.5	2	37.5	1	50	0	0	0	100	1	100	1	70	0	40	0	40	0	0	0	2	0	8	2	1	0	1	0	121
2005-2006	39764	2	50	49	2	3	0	3.41	13708.95179	3	0	0	0	0	60.625	2	62.5	2	58.75	2	50	0	0	0	100	1	100	1	15	0	40	0	100	1	80	1	2	2	10	4	0	0	0	0	156
2005-2006	39772	1	49	61	1	3	1	5	11448.31548	2	4	0	0	0	30.625	1	17.5	1	43.75	1	0	0	0	0	0	0	70	0	70	0	20	0	60	0	25	0	0	0	0	0	0	0	0	0	162
2005-2006	39780	2	53	24	2	3	0	1.5	12228.07166	2	1	0	0	0	51.25	2	25	1	77.5	2	0	0	0	0	0	0	100	1	70	0	40	0	100	1	100	1	1	2	6	3	0	0	0	0	165
2005-2006	39785	1	48	71	2	3	0	2.18	7970.890149	2	1	0	1	0	53.75	2	40	1	67.5	2	0	0	60	0	0	0	100	1	70	0	60	0	60	0	80	1	1	1	5	2	0	0	0	0	159
2005-2006	39793	2	48	70	1	3	0	5	6347.509904	3	2	0	1	0	88.75	3	95	3	82.5	3	80	1	100	1	100	1	100	1	70	0	80	1	100	1	80	1	4	3	15	6	0	0	0	0	175
2005-2006	39796	2	49	61	2	3	0	5	9762.409082	2	2	0	0	0	42.5	1	43.75	1	41.25	1	25	0	60	0	0	0	90	1	15	0	40	0	60	0	50	0	1	0	4	1	0	0	0	0	168
2005-2006	39797	2	46	84	2	3	1	2.45	5387.955697	2	1	1	1	0	66.875	2	55	2	78.75	2	80	1	0	0	100	1	40	0	100	1	60	0	100	1	55	0	2	2	10	4	1	0	0	0	14
2005-2006	39802	2	53	45	2	2	0	0.2	4579.807717	2	2	0	0	0	35.625	1	25	1	46.25	1	0	0	0	0	0	0	100	1	15	0	60	0	60	0	50	0	1	0	4	1	0	0	0	0	165
2005-2006	39818	2	57	39	2	1	0	5	3649.779246	3	1	0	0	0	70	2	81.25	3	58.75	2	25	0	100	1	100	1	100	1	15	0	20	0	100	1	100	1	3	2	14	5	0	0	0	0	173
2005-2006	39831	2	49	66	1	3	0	5	8976.274942	3	2	1	0	0	67.5	2	72.5	2	62.5	2	50	0	100	1	100	1	40	0	70	0	80	1	100	1	0	0	2	2	10	4	0	0	0	0	167
2005-2006	39842	2	49	71	1	3	0	5	5851.675623	3	2	0	0	0	60	2	75	2	45	1	25	0	100	1	75	0	100	1	30	0	20	0	100	1	30	0	2	1	9	3	0	0	0	0	168
2005-2006	39851	1	53	34	2	1	0	0.71	3469.14667	2	1	0	0	0	58.75	2	55	2	62.5	2	80	1	0	0	100	1	40	0	30	0	20	0	100	1	100	1	2	2	10	4	0	0	0	0	157
2005-2006	39861	1	44	63	1	2	0	1.5	1421.565445	3	1	1	1	0	43.75	1	38.75	1	48.75	1	0	0	0	0	55	0	100	1	70	0	80	1	40	0	5	0	1	1	5	2	0	0	0	0	178
2005-2006	39862	2	47	46	1	3	0	5	15296.6794	3	4	0	0	0	57.5	2	75	2	40	1	0	0	100	1	100	1	100	1	30	0	20	0	60	0	50	0	3	0	12	3	0	0	0	0	169
2005-2006	39908	1	56	29	1	2	0	2.08	4316.744788	3	3	0	0	0	55.625	2	48.75	1	62.5	2	0	0	100	1	55	0	40	0	70	0	20	0	60	0	100	1	1	1	5	2	0	0	0	0	173
2005-2006	39913	1	56	75	1	1	0	1.19	894.2384176	2	2	0	0	0	54.375	2	46.25	1	62.5	2	0	0	40	0	75	0	70	0	30	0	100	1	40	0	80	1	0	2	2	2	1	0	0	0	85
2005-2006	39931	2	44	56	1	3	1	0.51	4423.529258	2	4	0	0	0	68.125	2	75	2	61.25	2	25	0	100	1	75	0	100	1	30	0	40	0	100	1	75	0	2	1	9	3	0	0	0	0	173
2005-2006	39947	2	58	43	2	1	0	0.77	2122.458921	1	0	0	0	0	85	3	87.5	3	82.5	3	50	0	100	1	100	1	100	1	70	0	100	1	60	0	100	1	3	2	14	5	0	0	0	0	177
2005-2006	39949	2	45	63	2	2	1	1.14	1483.330563	2	1	0	0	0	50.625	2	82.5	3	18.75	1	50	0	80	1	100	1	100	1	70	0	0	0	0	0	5	0	3	0	12	3	1	0	0	0	50
2005-2006	39953	1	47	69	1	1	0	5	1664.498089	3	2	0	0	0	54.375	2	56.25	2	52.5	2	0	0	100	1	55	0	70	0	30	0	40	0	40	0	100	1	1	1	5	2	0	0	0	0	179
2005-2006	39958	1	58	78	2	1	0	2.03	966.7368909	2	1	0	0	0	63.125	2	72.5	2	53.75	2	50	0	100	1	100	1	40	0	100	1	20	0	40	0	55	0	2	1	9	3	0	0	0	0	165
2005-2006	39968	2	44	37	2	3	0	4.29	12966.12981	3	3	0	0	0	50	2	46.25	1	53.75	2	0	0	60	0	25	0	100	1	15	0	0	0	100	1	100	1	1	2	6	3	0	0	0	0	175
2005-2006	39970	1	51	71	2	2	1	1.99	3462.140402	2	0	0	1	0	41.25	1	36.25	1	46.25	1	25	0	0	0	100	1	20	0	15	0	40	0	100	1	30	0	1	1	5	2	1	0	0	0	92
2005-2006	39974	2	53	49	2	1	0	4.92	2952.78741	2	3	0	0	0	66.25	2	81.25	3	51.25	2	25	0	100	1	100	1	100	1	15	0	40	0	100	1	50	0	3	1	13	4	0	0	0	0	166
2005-2006	40004	1	47	51	2	3	0	2.18	14077.07009	2	4	1	0	0	54.375	2	42.5	1	66.25	2	25	0	0	0	75	0	70	0	30	0	80	1	100	1	55	0	0	2	2	2	0	0	0	0	178
2005-2006	40005	1	57	70	1	1	0	1.95	1398.872742	2	3	0	0	0	71.25	2	88.75	3	53.75	2	80	1	100	1	75	0	100	1	70	0	20	0	100	1	25	0	3	1	13	4	0	0	0	0	163
2005-2006	40007	1	46	69	1	3	0	3.99	10242.89151	3	4	0	0	0	65	2	86.25	3	43.75	1	80	1	100	1	75	0	90	1	70	0	40	0	60	0	5	0	3	0	12	3	0	0	0	0	169
2005-2006	40010	1	54	63	2	3	1	3.35	9862.729858	3	0	1	0	0	36.875	1	40	1	33.75	1	0	0	40	0	100	1	20	0	70	0	0	0	40	0	25	0	1	0	4	1	0	0	0	0	164
2005-2006	40039	2	55	21	2	3	1	0.08	12853.67224	2	4	0	0	0	29.375	1	17.5	1	41.25	1	25	0	0	0	5	0	40	0	15	0	40	0	60	0	50	0	0	0	0	0	0	0	0	0	168
2005-2006	40064	2	53	56	1	1	0	1.07	3381.241418	1	1	0	0	0	53.125	2	48.75	1	57.5	2	25	0	0	0	100	1	70	0	30	0	40	0	60	0	100	1	1	1	5	2	1	1	0	0	120
2005-2006	40065	1	49	63	2	2	1	4.49	2692.025274	3	1	1	0	0	30.625	1	35	1	26.25	1	0	0	0	0	100	1	40	0	0	0	40	0	60	0	5	0	1	0	4	1	0	0	0	0	161
2005-2006	40082	2	52	44	1	4	0	1.16	10645.06578	2	4	0	0	0	66.25	2	62.5	2	70	2	50	0	0	0	100	1	100	1	70	0	60	0	100	1	50	0	2	1	9	3	0	0	0	0	167
2005-2006	40110	1	50	65	2	5	1	0.75	6252.810736	1	4	1	0	1	59.375	2	28.75	1	90	3	25	0	20	0	0	0	70	0	100	1	80	1	100	1	80	1	0	4	3	4	1	0	0	0	117
2005-2006	40122	1	58	58	2	1	1	0.97	2022.922018	2	1	0	1	1	63.75	2	57.5	2	70	2	50	0	90	1	0	0	90	1	100	1	40	0	40	0	100	1	2	2	10	4	1	1	0	0	16
2005-2006	40124	1	55	80	2	2	1	1.55	2812.719829	2	4	0	1	0	60	2	57.5	2	62.5	2	100	1	60	0	0	0	70	0	100	1	80	1	40	0	30	0	1	2	6	3	1	0	0	0	76
2005-2006	40131	2	56	85	1	3	1	0.84	1754.429424	1	1	0	1	0	44.375	1	50	2	38.75	1	25	0	0	0	75	0	100	1	30	0	80	1	40	0	5	0	1	1	5	2	1	0	0	0	22
2005-2006	40144	1	48	24	2	1	0	0.66	2231.834894	2	1	0	0	0	69.375	2	56.25	2	82.5	3	25	0	60	0	100	1	40	0	70	0	60	0	100	1	100	1	1	2	6	3	0	0	0	0	160
2005-2006	40154	1	55	62	2	1	0	0.75	987.8917993	1	0	0	0	0	53.125	2	75	2	31.25	1	25	0	100	1	75	0	100	1	15	0	100	1	10	0	0	0	2	1	9	3	0	0	0	0	172
2005-2006	40155	1	52	40	2	3	0	4.01	13171.02908	3	3	0	1	0	77.5	2	72.5	2	82.5	3	50	0	40	0	100	1	100	1	30	0	100	1	100	1	100	1	2	3	11	5	0	0	0	0	178
2005-2006	40165	2	46	85	2	3	1	3.67	5387.955697	3	1	0	1	0	64.375	2	70	2	58.75	2	80	1	0	0	100	1	100	1	70	0	80	1	30	0	55	0	3	1	13	4	1	0	0	0	142
2005-2006	40200	1	45	44	2	3	1	2.49	13278.60674	2	3	0	0	0	38.125	1	40	1	36.25	1	0	0	60	0	0	0	100	1	15	0	40	0	60	0	30	0	1	0	4	1	0	0	0	0	162
2005-2006	40211	2	58	62	2	3	1	1.02	6113.367791	2	3	0	0	1	46.875	1	38.75	1	55	2	25	0	60	0	0	0	70	0	0	0	40	0	100	1	80	1	0	2	2	2	0	0	0	0	176
2005-2006	40225	1	57	66	2	3	1	3.03	15352.71152	3	0	0	0	0	71.25	2	77.5	2	65	2	100	1	40	0	100	1	70	0	70	0	60	0	100	1	30	0	2	1	9	3	0	0	0	0	163
2005-2006	40275	2	52	35	1	2	0	2.25	2992.351889	3	0	0	0	0	67.5	2	67.5	2	67.5	2	50	0	20	0	100	1	100	1	70	0	60	0	60	0	80	1	2	1	9	3	0	0	0	0	166
2005-2006	40277	1	46	78	1	3	0	3.18	7111.486336	3	1	0	1	0	52.5	2	75	2	30	1	25	0	100	1	75	0	100	1	30	0	0	0	60	0	30	0	2	0	8	2	1	1	0	0	149
2005-2006	40282	1	55	67	2	1	0	1.4	939.8798643	2	0	0	0	0	63.75	2	50	2	77.5	2	0	0	0	0	100	1	100	1	70	0	40	0	100	1	100	1	2	2	10	4	0	0	0	0	171
2005-2006	40293	2	47	82	1	3	0	3.11	4034.100066	3	2	1	1	0	58.125	2	72.5	2	43.75	1	50	0	100	1	100	1	40	0	70	0	40	0	60	0	5	0	2	0	8	2	1	0	0	0	107
2005-2006	40308	2	44	46	1	3	1	1.13	12450.59289	3	1	0	0	0	53.75	2	41.25	1	66.25	2	25	0	100	1	0	0	40	0	70	0	20	0	100	1	75	0	1	1	5	2	0	0	0	0	173
2005-2006	40310	1	49	36	1	2	1	1.01	3374.694793	2	3	0	0	0	50.625	2	42.5	1	58.75	2	0	0	100	1	0	0	70	0	15	0	60	0	60	0	100	1	1	1	5	2	0	0	0	0	162
2005-2006	40317	2	49	60	1	3	0	3.64	8976.274942	3	1	0	0	0	54.375	2	67.5	2	41.25	1	0	0	100	1	100	1	70	0	0	0	100	1	60	0	5	0	2	1	9	3	1	0	0	0	138
2005-2006	40318	1	55	74	1	5	0	2.49	2314.26869	3	2	1	1	0	58.125	2	68.75	2	47.5	1	0	0	100	1	75	0	100	1	70	0	20	0	20	0	80	1	2	1	9	3	1	0	0	1	110
2005-2006	40335	2	51	61	2	5	0	4.55	2065.979846	2	1	0	1	0	58.125	2	87.5	3	28.75	1	80	1	100	1	100	1	70	0	30	0	40	0	40	0	5	0	3	0	12	3	0	0	0	0	170
2005-2006	40353	2	46	66	1	3	0	2.42	9692.733302	2	1	1	0	0	57.5	2	81.25	3	33.75	1	80	1	100	1	75	0	70	0	70	0	0	0	60	0	5	0	2	0	8	2	0	0	0	0	178
2005-2006	40380	1	52	70	2	2	1	0.84	2818.368635	2	1	1	1	0	54.375	2	45	1	63.75	2	25	0	40	0	75	0	40	0	15	0	60	0	100	1	80	1	0	2	2	2	1	1	0	0	145
2005-2006	40383	1	48	63	2	3	0	1.03	4770.556442	2	2	0	0	0	64.375	2	56.25	2	72.5	2	25	0	100	1	0	0	100	1	100	1	40	0	100	1	50	0	2	2	10	4	0	0	0	0	159
2005-2006	40389	2	47	71	1	3	1	1.14	2733.161789	2	2	0	1	0	55.625	2	67.5	2	43.75	1	25	0	100	1	75	0	70	0	0	0	40	0	60	0	75	0	1	0	4	1	1	1	0	0	67
2005-2006	40396	2	58	62	2	1	1	0.51	882.3466579	1	3	0	0	0	58.75	2	62.5	2	55	2	80	1	100	1	0	0	70	0	70	0	40	0	60	0	50	0	2	0	8	2	0	0	0	0	176
2005-2006	40408	2	50	49	1	2	0	3.98	3797.80823	2	2	0	0	0	21.25	1	20	1	22.5	1	0	0	80	1	0	0	0	0	0	0	20	0	40	0	30	0	1	0	4	1	0	0	0	0	156
2005-2006	40410	2	49	77	1	3	0	2.65	5851.675623	3	2	1	1	0	53.125	2	50	2	56.25	2	25	0	0	0	75	0	100	1	30	0	80	1	60	0	55	0	1	1	5	2	1	0	0	0	134
2005-2006	40422	1	55	61	2	1	0	2.3	1002.538522	2	0	1	1	0	43.125	1	56.25	2	30	1	50	0	0	0	75	0	100	1	30	0	20	0	40	0	30	0	1	0	4	1	1	0	1	0	12
2005-2006	40431	2	47	34	1	3	0	2.49	5469.840044	2	2	0	0	0	75	2	80	3	70	2	50	0	100	1	100	1	70	0	70	0	60	0	100	1	50	0	2	1	9	3	0	0	0	0	171
2005-2006	40439	2	46	31	1	3	0	4.1	11532.72477	3	2	0	0	0	75	2	81.25	3	68.75	2	25	0	100	1	100	1	100	1	15	0	60	0	100	1	100	1	3	2	14	5	0	0	0	0	175
2005-2006	40462	1	50	81	2	3	1	5	5383.211119	3	2	0	0	0	60	2	56.25	2	63.75	2	80	1	0	0	75	0	70	0	70	0	80	1	100	1	5	0	1	2	6	3	0	0	0	0	157
2005-2006	40474	2	57	55	1	3	0	1.25	4664.410307	2	1	0	0	0	53.125	2	37.5	1	68.75	2	50	0	0	0	0	0	100	1	0	0	100	1	100	1	75	0	1	2	6	3	1	0	1	0	72
2005-2006	40481	2	48	36	1	2	0	4.27	3764.854988	3	3	0	0	0	61.875	2	77.5	2	46.25	1	50	0	90	1	100	1	70	0	15	0	20	0	100	1	50	0	2	1	9	3	0	0	0	0	175
2005-2006	40483	2	48	24	1	2	0	5	3629.709504	3	4	0	0	0	56.25	2	55	2	57.5	2	0	0	20	0	100	1	100	1	30	0	40	0	60	0	100	1	2	1	9	3	0	0	0	0	175
2005-2006	40490	1	47	36	2	5	0	2.65	12489.70601	2	3	0	0	0	65.625	2	58.75	2	72.5	2	25	0	20	0	100	1	90	1	70	0	20	0	100	1	100	1	2	2	10	4	0	0	0	0	179
2005-2006	40514	1	56	45	2	3	1	3.55	16223.69326	3	2	0	1	0	42.5	1	67.5	2	17.5	1	50	0	20	0	100	1	100	1	0	0	40	0	30	0	0	0	2	0	8	2	1	0	1	0	167
2005-2006	40519	2	47	35	1	3	0	5	12810.01898	3	4	0	0	0	57.5	2	45	1	70	2	0	0	80	1	0	0	100	1	70	0	60	0	100	1	50	0	2	1	9	3	0	0	0	0	171
2005-2006	40532	2	47	41	2	3	0	3.36	13278.60674	3	2	0	0	0	65.625	2	76.25	2	55	2	50	0	80	1	75	0	100	1	30	0	40	0	100	1	50	0	2	1	9	3	0	0	0	0	170
2005-2006	40534	1	58	45	1	3	1	5	10692.05677	2	4	0	0	1	56.875	2	70	2	43.75	1	80	1	100	1	0	0	100	1	30	0	40	0	100	1	5	0	3	1	13	4	0	0	0	0	164
2005-2006	40544	1	53	50	1	3	1	3.09	13057.02642	3	1	0	0	0	57.5	2	65	2	50	2	0	0	60	0	100	1	100	1	30	0	60	0	60	0	50	0	2	0	8	2	0	0	0	0	158
2005-2006	40548	2	44	64	2	3	0	1.89	9061.202894	3	2	0	0	0	60.625	2	75	2	46.25	1	25	0	100	1	75	0	100	1	30	0	40	0	60	0	55	0	2	0	8	2	0	0	0	0	174
2005-2006	40561	2	52	54	1	3	1	5	9954.613032	3	4	1	0	0	51.875	2	53.75	2	50	2	0	0	40	0	75	0	100	1	30	0	40	0	100	1	30	0	1	1	5	2	0	0	0	0	167
2005-2006	40573	2	49	83	2	3	1	3.94	4951.873849	1	1	1	1	0	51.875	2	66.25	2	37.5	1	80	1	20	0	75	0	90	1	30	0	60	0	30	0	30	0	2	0	8	2	1	1	0	0	101
2005-2006	40574	2	45	47	2	2	0	4	2748.920983	3	1	0	0	0	43.75	1	57.5	2	30	1	50	0	40	0	100	1	40	0	30	0	60	0	0	0	30	0	1	0	4	1	0	0	0	0	159
2005-2006	40582	2	54	32	1	3	1	3.48	11068.685	2	2	0	0	0	54.375	2	58.75	2	50	2	25	0	60	0	50	0	100	1	30	0	20	0	100	1	50	0	1	1	5	2	0	0	0	0	161
2005-2006	40598	2	45	69	2	2	1	0.68	1391.423364	2	1	0	1	0	39.375	1	45	1	33.75	1	80	1	0	0	100	1	0	0	30	0	40	0	10	0	55	0	2	0	8	2	1	1	0	0	114
2005-2006	40599	2	47	71	2	3	0	3.41	10332.61487	2	2	1	1	0	71.875	2	61.25	2	82.5	3	25	0	20	0	100	1	100	1	70	0	80	1	100	1	80	1	2	3	11	5	1	1	0	0	74
2005-2006	40604	1	57	63	2	1	0	1.49	1061.427586	1	0	0	0	0	46.25	1	66.25	2	26.25	1	25	0	40	0	100	1	100	1	100	1	0	0	0	0	5	0	2	1	9	3	1	0	0	0	75
2005-2006	40637	2	44	53	1	3	0	4.24	11734.64381	1	1	1	0	0	50.625	2	50	2	51.25	2	0	0	100	1	0	0	100	1	15	0	80	1	30	0	80	1	2	2	10	4	1	0	1	0	64
2005-2006	40639	1	45	47	1	3	0	5	12700.14122	3	1	0	0	0	57.5	2	42.5	1	72.5	2	0	0	0	0	100	1	70	0	70	0	20	0	100	1	100	1	1	2	6	3	0	0	0	0	162
2005-2006	40643	1	58	67	1	1	0	1.24	436.4540531	2	2	0	1	0	50	2	41.25	1	58.75	2	25	0	40	0	0	0	100	1	100	1	40	0	40	0	55	0	1	1	5	2	0	0	0	0	165
2005-2006	40644	2	44	71	1	3	1	0.9	2184.201191	2	1	0	1	0	55	2	63.75	2	46.25	1	0	0	100	1	55	0	100	1	70	0	80	1	30	0	5	0	2	1	9	3	1	1	0	0	100
2005-2006	40646	1	55	51	1	3	0	1.59	11844.93799	3	2	0	0	0	67.5	2	75	2	60	2	25	0	100	1	75	0	100	1	70	0	20	0	100	1	50	0	2	1	9	3	0	0	0	0	172
2005-2006	40651	1	50	21	2	2	0	0.05	4714.642736	2	0	0	0	0	52.5	2	42.5	1	62.5	2	0	0	100	1	0	0	70	0	30	0	20	0	100	1	100	1	1	2	6	3	0	0	0	0	157
2005-2006	40680	1	45	27	2	3	0	4.74	847.9138514	2	2	0	0	0	40	1	36.25	1	43.75	1	0	0	100	1	5	0	40	0	15	0	0	0	60	0	100	1	1	1	5	2	0	0	0	0	162
2005-2006	40683	2	49	57	2	3	1	0.91	6526.847178	3	3	1	0	0	51.25	2	48.75	1	53.75	2	25	0	100	1	0	0	70	0	15	0	60	0	40	0	100	1	1	1	5	2	1	0	0	0	137
2005-2006	40703	2	47	62	1	3	0	5	10646.62563	3	3	0	0	0	56.875	2	75	2	38.75	1	80	1	20	0	100	1	100	1	30	0	20	0	100	1	5	0	3	1	13	4	0	0	0	0	171
2005-2006	40714	1	57	42	2	3	1	4.87	22307.45438	3	3	0	1	0	43.75	1	42.5	1	45	1	0	0	0	0	100	1	70	0	30	0	0	0	100	1	50	0	1	1	5	2	0	0	0	0	164
2005-2006	40726	2	48	48	1	3	0	5	13393.18719	3	2	1	1	0	57.5	2	61.25	2	53.75	2	50	0	100	1	75	0	20	0	15	0	80	1	40	0	80	1	1	2	6	3	1	0	0	1	98
2005-2006	40739	2	44	44	2	3	0	5	13163.94676	2	1	0	0	0	66.25	2	50	2	82.5	3	0	0	100	1	0	0	100	1	70	0	60	0	100	1	100	1	2	2	10	4	0	0	0	0	172
2005-2006	40752	2	58	49	2	1	0	2.3	2198.491637	2	1	0	1	0	56.875	2	62.5	2	51.25	2	50	0	0	0	100	1	100	1	70	0	0	0	60	0	75	0	2	0	8	2	0	0	0	0	177
2005-2006	40763	2	47	66	2	3	1	1.25	6652.175291	2	2	0	0	0	66.25	2	66.25	2	66.25	2	50	0	40	0	75	0	100	1	70	0	40	0	100	1	55	0	1	1	5	2	0	0	0	0	170
2005-2006	40773	2	44	72	1	3	0	2.12	5649.225993	2	2	0	0	0	63.125	2	73.75	2	52.5	2	80	1	40	0	75	0	100	1	30	0	0	0	100	1	80	1	2	2	10	4	0	0	0	0	173
2005-2006	40797	1	56	41	1	1	0	3.54	3254.083662	3	1	0	0	0	57.5	2	67.5	2	47.5	1	0	0	100	1	100	1	70	0	0	0	40	0	100	1	50	0	2	1	9	3	0	0	0	0	176
2005-2006	40804	1	45	54	2	3	1	3.13	13241.36057	3	3	0	0	0	73.125	2	68.75	2	77.5	2	0	0	100	1	75	0	100	1	70	0	40	0	100	1	100	1	2	2	10	4	0	0	0	0	162
2005-2006	40807	2	50	76	1	3	0	1.74	5883.111514	3	1	0	1	0	71.875	2	100	3	43.75	1	100	1	100	1	100	1	100	1	30	0	80	1	60	0	5	0	4	1	13	5	0	0	0	0	156
2005-2006	40810	1	53	71	1	3	0	1.6	2614.599888	2	1	0	0	0	56.25	2	68.75	2	43.75	1	0	0	100	1	75	0	100	1	30	0	80	1	60	0	5	0	2	1	9	3	1	1	0	0	161
2005-2006	40815	2	48	70	2	3	1	1.22	7046.377545	2	2	0	1	1	46.875	1	56.25	2	37.5	1	25	0	0	0	100	1	100	1	0	0	60	0	60	0	30	0	2	0	8	2	1	0	0	0	93
2005-2006	40829	2	55	56	2	1	1	1.87	2970.362972	1	3	0	0	1	65	2	67.5	2	62.5	2	50	0	100	1	100	1	20	0	70	0	60	0	40	0	80	1	2	1	9	3	1	0	1	0	134
2005-2006	40842	2	50	76	1	3	0	3.03	5848.41238	3	2	1	1	0	65.625	2	63.75	2	67.5	2	50	0	40	0	75	0	90	1	30	0	60	0	100	1	80	1	1	2	6	3	1	0	1	0	96
2005-2006	40849	1	52	46	1	3	0	4.01	12597.25004	3	3	0	0	0	53.125	2	51.25	2	55	2	25	0	60	0	100	1	20	0	30	0	40	0	100	1	50	0	1	1	5	2	0	0	0	0	179
2005-2006	40850	2	57	56	1	3	0	3.21	12639.86811	3	2	0	0	0	40.625	1	48.75	1	32.5	1	25	0	100	1	0	0	70	0	15	0	40	0	20	0	55	0	1	0	4	1	1	0	0	0	140
2005-2006	40866	1	55	36	1	2	0	3.2	3572.476269	2	3	0	0	0	41.875	1	28.75	1	55	2	25	0	0	0	0	0	90	1	30	0	40	0	100	1	50	0	1	1	5	2	0	0	0	0	172
2005-2006	40869	2	49	85	2	3	0	3.03	4572.180762	3	1	0	1	0	59.375	2	43.75	1	75	2	0	0	0	0	75	0	100	1	70	0	100	1	100	1	30	0	1	2	6	3	1	0	1	0	29
2005-2006	40875	1	52	51	2	3	1	0.52	6442.143624	3	3	1	0	1	44.375	1	33.75	1	55	2	25	0	40	0	0	0	70	0	0	0	40	0	100	1	80	1	0	2	2	2	1	0	1	0	138
2005-2006	40881	2	53	41	1	3	0	0.55	6314.570787	2	2	1	1	1	41.875	1	37.5	1	46.25	1	0	0	0	0	50	0	100	1	15	0	40	0	100	1	30	0	1	1	5	2	0	0	0	0	165
2005-2006	40886	1	53	64	2	1	0	1.95	1654.850192	2	2	0	0	0	68.75	2	83.75	3	53.75	2	100	1	60	0	75	0	100	1	30	0	80	1	100	1	5	0	2	2	10	4	0	0	0	0	157
2005-2006	40888	2	58	66	1	1	0	2.34	480.2592754	1	1	0	0	0	71.25	2	93.75	3	48.75	1	100	1	100	1	75	0	100	1	30	0	40	0	100	1	25	0	3	1	13	4	0	0	0	0	176
2005-2006	40906	2	52	35	1	3	1	5	8815.538217	3	2	0	0	0	63.75	2	61.25	2	66.25	2	0	0	100	1	75	0	70	0	30	0	60	0	100	1	75	0	1	1	5	2	0	0	0	0	166
2005-2006	40908	1	48	41	1	5	1	1.67	14970.24723	3	3	0	0	0	58.125	2	62.5	2	53.75	2	50	0	100	1	0	0	100	1	15	0	0	0	100	1	100	1	2	2	10	4	0	0	0	0	159
2005-2006	40933	1	55	52	1	1	1	3.13	2695.18735	3	4	0	0	0	59.375	2	60	2	58.75	2	0	0	90	1	50	0	100	1	70	0	100	1	40	0	25	0	2	1	9	3	0	0	0	0	172
2005-2006	40963	2	50	55	1	3	1	2.65	12220.47378	3	2	1	1	0	43.125	1	60	2	26.25	1	50	0	0	0	100	1	90	1	15	0	0	0	60	0	30	0	2	0	8	2	1	1	0	0	121
2005-2006	40965	1	55	50	1	1	0	5	2695.18735	3	3	0	0	0	41.25	1	27.5	1	55	2	50	0	40	0	0	0	20	0	70	0	40	0	60	0	50	0	0	0	0	0	0	0	0	0	171
2005-2006	40980	2	55	40	2	3	0	2.25	17845.96351	2	1	0	1	0	18.75	1	5	1	32.5	1	0	0	0	0	0	0	20	0	0	0	60	0	40	0	30	0	0	0	0	0	0	0	0	0	167
2005-2006	41013	2	50	64	2	2	1	0.71	2122.074016	2	1	0	1	0	55	2	53.75	2	56.25	2	50	0	0	0	75	0	90	1	30	0	80	1	60	0	55	0	1	1	5	2	1	1	0	0	140
2005-2006	41014	1	58	55	1	2	1	4.08	4089.088364	3	3	0	0	0	55.625	2	46.25	1	65	2	25	0	60	0	0	0	100	1	30	0	100	1	100	1	30	0	1	2	6	3	0	0	0	0	166
2005-2006	41022	2	49	66	1	2	0	5	1137.193763	2	2	0	1	0	44.375	1	42.5	1	46.25	1	25	0	0	0	75	0	70	0	30	0	80	1	20	0	55	0	0	1	1	1	0	0	0	0	168
2005-2006	41025	2	47	59	1	5	0	5	14417.0712	3	1	0	0	1	58.125	2	66.25	2	50	2	25	0	100	1	100	1	40	0	30	0	40	0	100	1	30	0	2	1	9	3	0	0	0	0	170
2005-2006	41032	1	54	21	1	3	1	3.44	14988.94266	2	0	0	0	0	71.25	2	75	2	67.5	2	0	0	100	1	100	1	100	1	30	0	40	0	100	1	100	1	3	2	14	5	0	0	0	0	164
2005-2006	41036	2	44	37	1	3	0	0.6	5768.609684	1	4	0	0	0	54.375	2	62.5	2	46.25	1	50	0	100	1	0	0	100	1	15	0	40	0	100	1	30	0	2	1	9	3	0	0	0	0	175
2005-2006	41040	2	47	85	2	3	1	1.87	4481.251353	2	1	0	1	0	70.625	2	85	3	56.25	2	80	1	90	1	100	1	70	0	70	0	40	0	60	0	55	0	3	0	12	3	0	0	0	0	170
2005-2006	41048	2	51	40	2	2	1	1.15	3293.783412	3	3	0	1	0	62.5	2	68.75	2	56.25	2	25	0	80	1	100	1	70	0	0	0	100	1	100	1	25	0	2	2	10	4	0	0	0	0	170
2005-2006	41087	1	45	51	1	3	0	5	11876.39363	3	2	0	1	0	55.625	2	55	2	56.25	2	25	0	40	0	55	0	100	1	15	0	60	0	100	1	50	0	1	1	5	2	0	0	0	0	161
2005-2006	41089	2	44	47	2	3	0	1.52	5668.449994	3	0	0	0	0	41.875	1	20	1	63.75	2	0	0	60	0	0	0	20	0	15	0	40	0	100	1	100	1	0	2	2	2	0	0	0	0	173
2005-2006	41092	2	50	63	2	3	1	4.9	8862.328229	3	1	0	0	0	63.75	2	73.75	2	53.75	2	80	1	100	1	75	0	40	0	0	0	60	0	100	1	55	0	2	1	9	3	0	0	0	0	157
2005-2006	41094	1	47	46	1	3	0	5	13592.04397	3	2	0	0	0	55	2	50	2	60	2	0	0	20	0	80	1	100	1	0	0	100	1	40	0	100	1	2	2	10	4	0	0	0	0	177
2005-2006	41112	2	46	73	2	3	1	1.12	6240.511959	2	2	0	1	0	76.25	2	90	3	62.5	2	100	1	60	0	100	1	100	1	15	0	80	1	100	1	55	0	3	2	14	5	0	0	0	0	177
2005-2006	41124	1	51	68	2	2	0	5	1720.770339	2	1	0	0	0	61.25	2	87.5	3	35	1	50	0	100	1	100	1	100	1	30	0	40	0	40	0	30	0	3	0	12	3	0	0	0	0	159
2005-2006	41143	2	55	71	1	1	1	1.14	1025.840011	3	1	0	1	0	70	2	81.25	3	58.75	2	25	0	100	1	100	1	100	1	70	0	40	0	100	1	25	0	3	1	13	4	0	0	0	0	167
2005-2006	41156	2	56	65	1	1	0	2.78	587.6480179	1	0	0	0	0	71.25	2	60	2	82.5	3	25	0	40	0	75	0	100	1	70	0	60	0	100	1	100	1	1	2	6	3	0	0	0	0	170
2005-2006	41190	1	45	65	1	3	0	1.79	9233.022661	3	4	0	0	0	62.5	2	76.25	2	48.75	1	50	0	100	1	55	0	100	1	70	0	40	0	60	0	25	0	2	0	8	2	0	0	0	0	162
2005-2006	41191	1	48	48	1	3	0	0.77	11991.66839	2	2	0	0	0	43.125	1	27.5	1	58.75	2	0	0	40	0	0	0	70	0	30	0	100	1	100	1	5	0	0	2	2	2	0	0	0	0	160
2005-2006	41194	2	44	66	2	3	0	1.44	5374.797386	2	0	0	1	0	21.25	1	5	1	37.5	1	0	0	0	0	0	0	20	0	30	0	20	0	100	1	0	0	0	1	1	1	1	1	0	0	56
2005-2006	41203	2	50	41	2	3	0	0.35	5903.131413	2	0	0	0	0	54.375	2	50	2	58.75	2	0	0	100	1	0	0	100	1	0	0	60	0	100	1	75	0	2	1	9	3	0	0	0	0	163
2005-2006	41206	2	49	27	2	1	1	1.2	2341.901202	2	3	0	0	0	53.75	2	32.5	1	75	2	50	0	40	0	0	0	40	0	0	0	100	1	100	1	100	1	0	3	3	3	0	0	0	0	168
2005-2006	41208	1	57	46	2	3	0	4.91	17845.96351	2	3	0	0	0	48.75	1	56.25	2	41.25	1	50	0	0	0	75	0	100	1	15	0	60	0	60	0	30	0	1	0	4	1	0	0	0	0	163
2005-2006	41227	1	44	34	2	3	0	0.5	11117.3313	2	4	0	0	0	59.375	2	50	2	68.75	2	0	0	100	1	0	0	100	1	15	0	60	0	100	1	100	1	2	2	10	4	0	0	0	0	177
2005-2006	41230	2	58	73	2	1	0	2.2	2675.826705	2	1	0	0	0	80.625	3	95	3	66.25	2	80	1	100	1	100	1	100	1	100	1	60	0	100	1	5	0	4	2	14	6	0	0	0	0	176
2005-2006	41243	2	56	78	1	3	0	3.41	4736.204277	3	2	1	0	0	70	2	75	2	65	2	100	1	60	0	100	1	40	0	70	0	60	0	100	1	30	0	2	1	9	3	0	0	0	0	172
2005-2006	41268	2	50	59	1	2	0	5	3654.918138	3	2	0	0	0	63.75	2	87.5	3	40	1	50	0	100	1	100	1	100	1	30	0	100	1	30	0	0	0	3	1	13	4	0	0	0	0	156
2005-2006	41286	1	48	53	2	1	0	0.75	2595.68271	1	4	0	0	0	59.375	2	56.25	2	62.5	2	25	0	0	0	100	1	100	1	30	0	20	0	100	1	100	1	2	2	10	4	0	0	0	0	159
2005-2006	41292	1	56	37	1	1	0	2.74	4709.676985	2	4	0	0	0	58.125	2	45	1	71.25	2	0	0	0	0	80	1	100	1	70	0	40	0	100	1	75	0	2	1	9	3	0	0	0	0	173
2005-2006	41312	2	44	71	2	3	1	2.35	7720.681438	3	2	0	0	0	58.75	2	71.25	2	46.25	1	50	0	60	0	75	0	100	1	15	0	40	0	100	1	30	0	1	1	5	2	0	0	0	0	174
2005-2006	41316	2	44	46	1	3	0	5	12590.47626	2	2	1	0	0	56.25	2	43.75	1	68.75	2	25	0	80	1	0	0	70	0	15	0	80	1	100	1	80	1	1	3	7	4	0	0	0	0	175
2005-2006	41320	2	49	65	2	3	0	5	9349.851105	3	0	0	0	0	79.375	2	82.5	3	76.25	2	50	0	80	1	100	1	100	1	70	0	60	0	100	1	75	0	3	1	13	4	0	0	0	0	167
2005-2006	41321	1	50	73	2	2	1	0.62	4773.403004	2	0	0	0	0	50	2	53.75	2	46.25	1	25	0	20	0	100	1	70	0	15	0	80	1	60	0	30	0	1	1	5	2	1	1	0	0	175
2005-2006	41326	1	49	57	1	3	0	2.1	14945.30205	2	1	0	0	0	29.375	1	26.25	1	32.5	1	25	0	60	0	0	0	20	0	0	0	20	0	60	0	50	0	0	0	0	0	0	0	0	0	161
2005-2006	41342	2	53	51	1	3	0	5	15134.02855	3	2	0	0	0	60.625	2	70	2	51.25	2	0	0	80	1	100	1	100	1	15	0	40	0	100	1	50	0	3	1	13	4	0	0	0	0	166
2005-2006	41350	2	50	79	1	3	1	2.65	5883.111514	3	2	0	0	0	57.5	2	43.75	1	71.25	2	0	0	0	0	75	0	100	1	30	0	100	1	100	1	55	0	1	2	6	3	1	0	0	0	123
2005-2006	41356	2	47	83	2	3	1	1.22	5472.213601	1	3	0	1	0	71.25	2	81.25	3	61.25	2	25	0	100	1	100	1	100	1	30	0	60	0	100	1	55	0	3	1	13	4	1	1	0	0	147
2005-2006	41362	1	47	84	2	3	1	1.57	5462.447922	2	1	1	1	0	58.75	2	72.5	2	45	1	50	0	40	0	100	1	100	1	30	0	20	0	100	1	30	0	2	1	9	3	1	1	0	0	89
2005-2006	41398	2	47	59	2	3	1	0.82	7884.164257	2	0	0	0	1	46.25	1	42.5	1	50	2	50	0	0	0	100	1	20	0	0	0	80	1	40	0	80	1	1	2	6	3	1	0	0	1	149
2005-2006	41403	1	57	60	1	1	0	5	953.279317	2	1	1	1	0	55.625	2	87.5	3	23.75	1	50	0	100	1	100	1	100	1	15	0	20	0	10	0	50	0	3	0	12	3	1	0	0	0	100
2005-2006	41415	2	49	85	1	3	0	3.03	3271.988602	3	2	1	1	0	55	2	56.25	2	53.75	2	50	0	0	0	75	0	100	1	70	0	40	0	100	1	5	0	1	1	5	2	1	1	0	0	62
2005-2006	41427	2	49	68	1	3	0	2.23	8976.274942	2	2	0	0	0	58.75	2	78.75	2	38.75	1	50	0	90	1	75	0	100	1	15	0	40	0	100	1	0	0	2	1	9	3	0	0	0	0	169
2005-2006	41430	2	50	64	1	2	0	2.55	1403.227625	3	1	1	0	0	33.125	1	16.25	1	50	2	0	0	0	0	25	0	40	0	30	0	80	1	10	0	80	1	0	2	2	2	1	0	1	0	13
2005-2006	41447	2	52	47	2	3	1	5	11167.1047	3	2	0	0	0	47.5	1	35	1	60	2	0	0	40	0	0	0	100	1	0	0	60	0	100	1	80	1	1	2	6	3	0	0	0	0	166
2005-2006	41450	1	54	57	1	3	0	5	12817.22877	3	4	0	0	0	78.75	2	95	3	62.5	2	80	1	100	1	100	1	100	1	30	0	40	0	100	1	80	1	4	2	14	6	0	0	0	0	164
2005-2006	41452	2	57	60	2	1	1	1.17	770.618076	1	4	0	0	0	55	2	62.5	2	47.5	1	50	0	0	0	100	1	100	1	30	0	60	0	100	1	0	0	2	1	9	3	0	0	0	0	174
2005-2006	41454	2	54	66	1	3	0	2.6	4571.723583	3	1	1	1	0	38.75	1	43.75	1	33.75	1	50	0	0	0	55	0	70	0	30	0	80	1	20	0	5	0	0	1	1	1	1	1	0	0	92
2005-2006	41468	1	53	66	2	1	1	1.78	1103.233462	1	4	0	1	1	53.125	2	57.5	2	48.75	1	50	0	90	1	0	0	90	1	70	0	80	1	40	0	5	0	2	1	9	3	0	0	0	0	157
2007-2008	41475	1	60	62	2	5	0	1.83	8577.9675	2	1	1	0	0	43.75	1	48.75	1	38.75	1	25	0	0	0	100	1	70	0	0	0	40	0	60	0	55	0	1	0	4	1	0	0	0	0	146
2007-2008	41477	1	67	71	1	3	0	1.5	1439.164296	2	1	0	1	0	41.25	1	56.25	2	26.25	1	50	0	0	0	75	0	100	1	30	0	60	0	10	0	5	0	1	0	4	1	0	0	0	0	146
2007-2008	41483	2	66	66	1	2	0	1.14	1131.544611	3	1	0	0	0	48.75	1	47.5	1	50	2	50	0	0	0	100	1	40	0	0	0	80	1	40	0	80	1	1	2	6	3	0	0	0	0	140
2007-2008	41485	2	71	30	2	4	0	1.01	2692.809199	2	0	0	0	0	71.25	2	60	2	82.5	3	0	0	100	1	100	1	40	0	70	0	60	0	100	1	100	1	2	2	10	4	0	0	0	0	139
2007-2008	41486	1	73	61	2	1	0	1.75	776.6058429	1	0	0	0	0	55.625	2	60	2	51.25	2	100	1	0	0	100	1	40	0	30	0	60	0	60	0	55	0	2	0	8	2	0	0	0	0	142
2007-2008	41492	1	62	72	1	3	0	1.02	1231.528616	1	2	0	0	0	90	3	100	3	80	3	100	1	100	1	100	1	100	1	70	0	100	1	100	1	50	0	4	2	14	6	0	0	0	0	145
2007-2008	41496	1	71	64	2	1	1	0.59	1055.717654	1	0	0	1	0	51.875	2	53.75	2	50	2	25	0	0	0	100	1	90	1	70	0	40	0	40	0	50	0	2	0	8	2	1	0	0	0	81
2007-2008	41501	1	59	70	1	3	1	4.6	4438.76917	1	0	0	0	0	55.625	2	76.25	2	35	1	50	0	80	1	75	0	100	1	15	0	80	1	40	0	5	0	2	1	9	3	1	0	0	0	142
2007-2008	41516	1	61	74	2	3	0	1.68	4872.306267	1	1	0	1	1	42.5	1	42.5	1	42.5	1	25	0	0	0	75	0	70	0	15	0	40	0	40	0	75	0	0	0	0	0	1	0	0	0	126
2007-2008	41522	2	72	72	1	3	0	1.21	1549.599483	3	2	0	0	0	56.875	2	70	2	43.75	1	0	0	80	1	100	1	100	1	70	0	40	0	60	0	5	0	3	0	12	3	0	0	0	0	137
2007-2008	41523	2	65	28	1	2	0	4.48	5663.902608	2	3	0	0	0	48.125	1	55	2	41.25	1	0	0	100	1	100	1	20	0	30	0	0	0	60	0	75	0	2	0	8	2	0	0	0	0	134
2007-2008	41526	2	67	64	2	3	1	2.4	10798.23502	2	2	0	0	0	69.375	2	83.75	3	55	2	80	1	80	1	75	0	100	1	70	0	40	0	60	0	50	0	3	0	12	3	0	0	0	0	143
2007-2008	41527	1	60	44	1	3	0	0.82	3214.440022	2	1	0	0	0	68.75	2	87.5	3	50	2	50	0	100	1	100	1	100	1	70	0	0	0	100	1	30	0	3	1	13	4	0	0	0	0	146
2007-2008	41536	2	60	44	2	3	0	5	16888.35424	3	1	0	0	0	60	2	60	2	60	2	0	0	40	0	100	1	100	1	70	0	40	0	100	1	30	0	2	1	9	3	0	0	0	0	133
2007-2008	41541	2	63	43	2	3	0	4.72	14176.683	3	2	0	0	0	53.125	2	42.5	1	63.75	2	0	0	0	0	100	1	70	0	15	0	60	0	100	1	80	1	1	2	6	3	0	0	0	0	149
2007-2008	41545	2	70	40	2	1	0	1.27	2930.053072	1	4	0	0	0	67.5	2	67.5	2	67.5	2	80	1	90	1	0	0	100	1	70	0	40	0	60	0	100	1	3	1	13	4	0	0	0	0	136
2007-2008	41547	1	60	49	1	3	0	4.24	13350.83194	3	1	0	0	0	70	2	68.75	2	71.25	2	25	0	100	1	80	1	70	0	30	0	100	1	100	1	55	0	2	2	10	4	0	0	0	0	146
2007-2008	41599	2	65	52	2	4	0	2.64	2675.705824	3	1	1	0	0	75	2	87.5	3	62.5	2	80	1	100	1	100	1	70	0	30	0	20	0	100	1	100	1	3	2	14	5	0	0	0	0	134
2007-2008	41605	2	59	36	2	3	0	0.6	4389.116301	3	2	0	0	0	78.75	2	87.5	3	70	2	50	0	100	1	100	1	100	1	70	0	60	0	100	1	50	0	3	1	13	4	0	0	0	0	140
2007-2008	41612	2	60	80	2	3	0	2.14	5882.095915	2	0	1	0	0	60	2	62.5	2	57.5	2	50	0	0	0	100	1	100	1	70	0	0	0	60	0	100	1	2	1	9	3	1	0	0	0	32
2007-2008	41616	2	67	67	2	2	1	1.11	1973.226823	2	1	0	0	0	72.5	2	78.75	2	66.25	2	80	1	60	0	75	0	100	1	30	0	80	1	100	1	55	0	2	2	10	4	0	0	0	0	144
2007-2008	41618	2	64	46	2	3	0	5	12231.5012	3	2	0	0	0	59.375	2	87.5	3	31.25	1	80	1	100	1	100	1	70	0	15	0	40	0	40	0	30	0	3	0	12	3	0	0	0	0	148
2007-2008	41619	1	62	20	1	1	1	0.62	3199.084703	2	0	0	1	1	70	2	85	3	55	2	50	0	100	1	100	1	90	1	0	0	40	0	100	1	80	1	3	2	14	5	0	0	0	0	144
2007-2008	41624	2	66	68	2	4	0	2.71	1096.34709	1	4	0	0	0	72.5	2	87.5	3	57.5	2	50	0	100	1	100	1	100	1	70	0	40	0	40	0	80	1	3	1	13	4	0	0	0	0	148
2007-2008	41625	1	66	26	2	1	1	0.4	3194.233792	1	0	0	0	0	73.75	2	75	2	72.5	2	0	0	100	1	100	1	100	1	30	0	60	0	100	1	100	1	3	2	14	5	0	0	0	0	142
2007-2008	41627	1	68	80	2	3	0	5	5150.070323	2	1	1	1	0	85.625	3	93.75	3	77.5	2	100	1	100	1	75	0	100	1	100	1	80	1	100	1	30	0	3	3	15	6	0	0	0	0	138
2007-2008	41636	2	70	61	2	1	0	1.81	1057.929028	2	1	0	0	0	73.75	2	92.5	3	55	2	80	1	90	1	100	1	100	1	70	0	0	0	100	1	50	0	4	1	13	5	0	0	0	0	135
2007-2008	41663	1	66	32	2	1	0	1.57	3771.957843	2	0	0	0	0	76.25	2	70	2	82.5	3	50	0	80	1	80	1	70	0	70	0	60	0	100	1	100	1	2	2	10	4	0	0	0	0	142
2007-2008	41666	1	59	43	2	3	0	2.9	11124.83685	3	1	0	0	0	56.875	2	68.75	2	45	1	0	0	100	1	75	0	100	1	30	0	20	0	100	1	30	0	2	1	9	3	0	0	0	0	133
2007-2008	41671	2	60	80	1	3	1	1.92	3821.520703	2	0	1	1	0	58.75	2	55	2	62.5	2	80	1	0	0	100	1	40	0	70	0	20	0	60	0	100	1	2	1	9	3	1	0	0	0	73
2007-2008	41672	2	70	63	2	1	0	2.56	1301.520258	2	2	0	0	0	68.75	2	80	3	57.5	2	80	1	100	1	100	1	40	0	100	1	40	0	60	0	30	0	3	1	13	4	0	0	0	0	133
2007-2008	41675	2	59	71	2	3	1	1.15	3324.578115	2	1	1	0	1	51.875	2	23.75	1	80	3	25	0	0	0	0	0	70	0	100	1	100	1	40	0	80	1	0	3	3	3	1	1	0	0	51
2007-2008	41677	2	68	71	1	3	0	3.02	4009.959035	2	0	0	0	0	48.125	1	71.25	2	25	1	25	0	80	1	80	1	100	1	15	0	20	0	60	0	5	0	3	0	12	3	1	0	0	0	96
2007-2008	41680	1	67	63	1	2	0	1.24	1158.117395	2	2	0	0	0	59.375	2	87.5	3	31.25	1	80	1	100	1	100	1	70	0	0	0	80	1	40	0	5	0	3	1	13	4	0	0	0	0	148
2007-2008	41683	2	62	72	1	3	0	5	4554.676143	3	2	0	1	0	75	2	87.5	3	62.5	2	80	1	100	1	80	1	90	1	70	0	40	0	60	0	80	1	4	1	13	5	0	0	0	0	157
2007-2008	41690	2	65	52	1	1	0	5	2690.339853	3	1	0	0	0	73.75	2	75	2	72.5	2	25	0	100	1	75	0	100	1	30	0	100	1	60	0	100	1	2	2	10	4	0	0	0	0	135
2007-2008	41691	2	63	60	1	3	0	5	7419.990432	2	3	0	0	0	68.75	2	87.5	3	50	2	50	0	100	1	100	1	100	1	30	0	40	0	100	1	30	0	3	1	13	4	0	0	0	0	149
2007-2008	41693	1	74	50	1	2	1	5	2816.359949	3	2	0	0	0	49.375	1	42.5	1	56.25	2	0	0	100	1	0	0	70	0	15	0	60	0	100	1	50	0	1	1	5	2	0	0	0	0	146
2007-2008	41698	1	69	42	1	3	0	4.14	15791.08843	3	4	0	0	0	47.5	1	50	2	45	1	0	0	0	0	100	1	100	1	30	0	40	0	60	0	50	0	2	0	8	2	0	0	0	0	136
2007-2008	41711	1	71	73	2	3	0	3.65	6962.504624	2	2	1	1	0	79.375	2	87.5	3	71.25	2	50	0	100	1	100	1	100	1	70	0	60	0	100	1	55	0	3	1	13	4	0	0	0	0	155
2007-2008	41717	1	67	72	2	3	0	2.34	4681.895681	2	0	0	0	0	70.625	2	88.75	3	52.5	2	80	1	100	1	75	0	100	1	100	1	80	1	30	0	0	0	3	2	14	5	0	0	0	0	145
2007-2008	41725	1	66	77	2	3	1	1.05	4725.710255	2	0	0	0	0	75.625	2	87.5	3	63.75	2	50	0	100	1	100	1	100	1	70	0	60	0	100	1	25	0	3	1	13	4	0	0	0	0	142
2007-2008	41727	1	69	22	2	3	1	4.95	15567.15285	3	2	0	0	1	75	2	87.5	3	62.5	2	50	0	100	1	100	1	100	1	30	0	40	0	100	1	80	1	3	2	14	5	0	0	0	0	137
2007-2008	41729	2	63	53	1	3	0	5	11944.54294	2	2	0	1	0	45	1	53.75	2	36.25	1	25	0	40	0	50	0	100	1	15	0	40	0	60	0	30	0	1	0	4	1	0	0	0	0	149
2007-2008	41733	1	61	38	1	3	1	5	10917.57232	2	3	0	0	0	64.375	2	73.75	2	55	2	25	0	100	1	100	1	70	0	30	0	60	0	100	1	30	0	2	1	9	3	0	0	0	0	149
2007-2008	41739	1	72	69	1	2	1	0.99	1197.225754	1	1	1	1	0	44.375	1	42.5	1	46.25	1	50	0	0	0	100	1	20	0	30	0	60	0	40	0	55	0	1	0	4	1	1	1	0	0	37
2007-2008	41751	2	59	73	2	3	0	2.56	2969.072506	2	0	0	0	0	67.5	2	97.5	3	37.5	1	100	1	100	1	100	1	90	1	0	0	80	1	40	0	30	0	4	1	13	5	0	0	0	0	138
2007-2008	41755	1	67	79	2	3	1	1.76	4681.895681	2	0	0	1	0	57.5	2	63.75	2	51.25	2	80	1	0	0	75	0	100	1	70	0	20	0	60	0	55	0	2	0	8	2	1	0	0	0	145
2007-2008	41760	1	67	73	2	3	1	1.57	4824.807733	2	2	0	0	0	73.75	2	81.25	3	66.25	2	25	0	100	1	100	1	100	1	70	0	40	0	100	1	55	0	3	1	13	4	0	0	0	0	147
2007-2008	41770	1	72	71	2	4	1	1.24	1369.569779	1	0	0	0	0	50	2	55	2	45	1	80	1	0	0	100	1	40	0	30	0	20	0	100	1	30	0	2	1	9	3	0	0	0	0	150
2007-2008	41780	1	67	64	2	3	1	0.98	3247.773052	2	1	0	1	1	41.25	1	47.5	1	35	1	0	0	0	0	100	1	90	1	0	0	20	0	40	0	80	1	2	1	9	3	1	1	0	0	143
2007-2008	41785	2	60	34	2	3	1	1.25	5149.872689	2	3	0	0	0	41.25	1	41.25	1	41.25	1	25	0	100	1	0	0	40	0	15	0	0	0	100	1	50	0	1	1	5	2	0	0	0	0	134
2007-2008	41791	1	67	78	1	3	0	2.56	3948.703028	2	1	0	0	0	66.875	2	75	2	58.75	2	25	0	100	1	75	0	100	1	15	0	80	1	60	0	80	1	2	2	10	4	1	0	1	0	99
2007-2008	41797	1	60	69	1	3	0	2.08	7143.706528	2	2	0	0	0	71.25	2	81.25	3	61.25	2	80	1	100	1	75	0	70	0	70	0	20	0	100	1	55	0	2	1	9	3	1	0	0	0	52
2007-2008	41809	2	70	35	1	1	0	1.09	4874.501829	2	4	0	0	0	30	1	17.5	1	42.5	1	0	0	0	0	0	0	70	0	0	0	60	0	60	0	50	0	0	0	0	0	0	0	0	0	133
2007-2008	41840	2	63	75	2	3	0	1.2	5519.347193	2	1	0	1	0	63.125	2	81.25	3	45	1	25	0	100	1	100	1	100	1	30	0	80	1	40	0	30	0	3	1	13	4	1	0	0	0	116
2007-2008	41844	2	60	36	2	3	1	1.14	4863.581517	2	1	1	0	1	45	1	17.5	1	72.5	2	50	0	0	0	0	0	20	0	30	0	80	1	100	1	80	1	0	3	3	3	0	0	0	0	135
2007-2008	41863	2	65	48	2	2	1	3.22	5427.342183	2	4	0	0	0	75.625	2	63.75	2	87.5	3	80	1	0	0	75	0	100	1	70	0	80	1	100	1	100	1	2	3	11	5	0	0	0	0	136
2007-2008	41864	2	71	44	1	1	1	2.95	3041.077101	3	4	0	0	0	54.375	2	75	2	33.75	1	0	0	100	1	100	1	100	1	30	0	0	0	100	1	5	0	3	1	13	4	0	0	0	0	140
2007-2008	41865	2	69	76	1	2	0	5	1516.965515	3	2	0	0	0	51.875	2	60	2	43.75	1	25	0	100	1	75	0	40	0	70	0	40	0	60	0	5	0	1	0	4	1	0	0	0	0	153
2007-2008	41868	2	60	78	1	3	0	1.61	4954.361649	1	1	1	0	0	60.625	2	55	2	66.25	2	25	0	80	1	75	0	40	0	70	0	80	1	60	0	55	0	1	1	5	2	0	0	0	0	133
2007-2008	41869	1	59	28	1	3	0	5	12742.38649	3	2	0	0	0	76.875	2	87.5	3	66.25	2	50	0	100	1	100	1	100	1	30	0	60	0	100	1	75	0	3	1	13	4	0	0	0	0	132
2007-2008	41875	1	72	51	2	4	0	2.34	2265.651522	2	1	0	0	0	56.25	2	70	2	42.5	1	80	1	0	0	100	1	100	1	30	0	40	0	0	0	100	1	3	1	13	4	0	0	0	0	134
2007-2008	41879	1	60	80	2	3	0	1.31	3837.865163	3	2	1	1	0	52.5	2	47.5	1	57.5	2	25	0	0	0	75	0	90	1	30	0	80	1	40	0	80	1	1	2	6	3	1	0	0	0	46
2007-2008	41881	2	60	70	1	3	0	5	5759.291893	2	4	0	0	0	82.5	3	88.75	3	76.25	2	80	1	100	1	75	0	100	1	70	0	80	1	100	1	55	0	3	2	14	5	0	0	0	0	134
2007-2008	41888	1	66	71	1	3	0	1.18	5829.053574	2	4	0	0	0	50	2	50	2	50	2	0	0	100	1	0	0	100	1	70	0	40	0	60	0	30	0	2	0	8	2	0	0	0	0	142
2007-2008	41897	2	66	77	1	3	0	1.65	4994.646411	3	2	0	1	0	70	2	83.75	3	56.25	2	80	1	90	1	75	0	90	1	30	0	40	0	100	1	55	0	3	1	13	4	0	0	0	0	148
2007-2008	41904	2	62	70	2	3	0	3.71	6063.034753	2	2	1	0	0	61.25	2	81.25	3	41.25	1	50	0	100	1	75	0	100	1	15	0	80	1	40	0	30	0	2	1	9	3	0	0	0	0	155
2007-2008	41908	1	66	55	2	1	0	2.56	2395.068191	1	0	0	0	0	65	2	85	3	45	1	100	1	40	0	100	1	100	1	30	0	60	0	40	0	50	0	3	0	12	3	0	0	0	0	143
2007-2008	41912	2	65	56	2	2	1	4.13	5295.157467	3	4	0	0	0	41.875	1	41.25	1	42.5	1	25	0	0	0	100	1	40	0	0	0	60	0	60	0	50	0	1	0	4	1	0	0	0	0	150
2007-2008	41921	1	73	60	1	4	1	0	713.3363577	1	3	0	0	0	68.125	2	87.5	3	48.75	1	50	0	100	1	100	1	100	1	70	0	0	0	100	1	25	0	3	1	13	4	0	0	0	0	141
2007-2008	41929	2	68	44	2	2	1	5	3942.655731	3	1	0	0	0	61.25	2	62.5	2	60	2	50	0	100	1	0	0	100	1	0	0	100	1	60	0	80	1	2	2	10	4	0	0	0	0	155
2007-2008	41946	2	64	65	2	2	1	1.83	1568.783789	2	2	0	0	0	65.625	2	73.75	2	57.5	2	80	1	100	1	75	0	40	0	30	0	60	0	60	0	80	1	2	1	9	3	0	0	0	0	149
2007-2008	41961	2	66	46	1	3	0	4.72	16769.18988	2	2	0	0	0	60.625	2	73.75	2	47.5	1	25	0	100	1	100	1	70	0	30	0	80	1	30	0	50	0	2	1	9	3	0	0	0	0	147
2007-2008	41962	1	63	48	1	3	0	5	12913.89981	2	3	0	0	0	83.125	3	95	3	71.25	2	80	1	100	1	100	1	100	1	70	0	60	0	100	1	55	0	4	1	13	5	0	0	0	0	134
2007-2008	41964	1	69	42	1	3	1	1.96	5263.14849	3	2	0	0	0	45.625	1	38.75	1	52.5	2	0	0	0	0	55	0	100	1	15	0	20	0	100	1	75	0	1	1	5	2	0	0	0	0	137
2007-2008	41968	2	59	26	1	3	0	0.77	5329.86078	2	4	0	0	0	56.875	2	35	1	78.75	2	0	0	100	1	0	0	40	0	100	1	40	0	100	1	75	0	1	2	6	3	0	0	0	0	137
2007-2008	41969	2	62	61	2	3	0	2.71	8099.463337	2	1	0	0	0	59.375	2	56.25	2	62.5	2	25	0	0	0	100	1	100	1	30	0	40	0	100	1	80	1	2	2	10	4	0	0	0	0	154
2007-2008	41973	1	60	71	1	3	1	2.35	4254.522152	3	2	1	1	0	47.5	1	37.5	1	57.5	2	50	0	0	0	0	0	100	1	30	0	80	1	40	0	80	1	1	2	6	3	1	0	0	0	108
2007-2008	41990	2	65	45	1	1	1	1.99	4347.127602	1	4	0	0	0	61.875	2	82.5	3	41.25	1	80	1	100	1	50	0	100	1	15	0	40	0	60	0	50	0	3	0	12	3	0	0	0	0	133
2007-2008	42004	1	71	52	1	1	0	5	2394.222126	2	4	0	1	0	66.25	2	87.5	3	45	1	50	0	100	1	100	1	100	1	30	0	20	0	100	1	30	0	3	1	13	4	0	0	0	0	155
2007-2008	42009	2	59	38	2	3	1	0.57	4389.116301	2	1	0	1	0	65.625	2	67.5	2	63.75	2	25	0	100	1	75	0	70	0	30	0	100	1	100	1	25	0	1	2	6	3	1	0	0	0	43
2007-2008	42029	2	62	71	2	3	1	1.25	4728.298429	2	0	0	0	1	67.5	2	95	3	40	1	80	1	100	1	100	1	100	1	70	0	0	0	60	0	30	0	4	0	12	4	0	0	0	0	158
2007-2008	42049	2	64	44	1	3	0	5	14164.68629	3	4	0	0	0	57.5	2	50	2	65	2	0	0	0	0	100	1	100	1	70	0	40	0	100	1	50	0	2	1	9	3	0	0	0	0	148
2007-2008	42057	1	61	37	1	3	0	0.58	3322.975564	2	4	0	1	0	35	1	25	1	45	1	0	0	60	0	0	0	40	0	0	0	20	0	60	0	100	1	0	1	1	1	0	0	0	0	151
2007-2008	42058	2	59	33	2	3	1	0.74	5133.093346	3	2	0	0	0	70	2	81.25	3	58.75	2	50	0	100	1	75	0	100	1	0	0	100	1	60	0	75	0	2	1	9	3	0	0	0	0	139
2007-2008	42061	2	69	23	2	1	1	0.41	1971.15794	2	3	0	0	1	60	2	56.25	2	63.75	2	25	0	100	1	0	0	100	1	15	0	40	0	100	1	100	1	2	2	10	4	0	0	0	0	152
2007-2008	42071	1	67	44	2	3	0	1.99	11528.87649	2	4	0	0	1	65.625	2	48.75	1	82.5	3	25	0	100	1	0	0	70	0	70	0	80	1	100	1	80	1	1	3	7	4	0	0	0	0	146
2007-2008	42099	1	67	66	1	3	0	4.38	6931.529583	3	3	0	0	0	63.125	2	67.5	2	58.75	2	25	0	100	1	75	0	70	0	15	0	80	1	60	0	80	1	1	2	6	3	0	0	0	0	147
2007-2008	42103	1	63	67	2	2	0	3.07	1469.557085	2	1	0	0	0	70.625	2	72.5	2	68.75	2	25	0	90	1	75	0	100	1	70	0	100	1	100	1	5	0	2	2	10	4	0	0	0	0	134
2007-2008	42107	1	69	78	1	3	0	4.38	5264.23225	3	2	0	1	0	69.375	2	88.75	3	50	2	80	1	100	1	75	0	100	1	70	0	40	0	60	0	30	0	3	0	12	3	0	0	0	0	138
2007-2008	42108	2	62	44	2	3	0	0.79	3678.453384	2	1	0	1	0	38.75	1	37.5	1	40	1	50	0	0	0	0	0	100	1	30	0	20	0	30	0	80	1	1	1	5	2	0	0	0	0	158
2007-2008	42119	1	61	38	2	3	1	0.46	5216.553317	2	2	0	1	0	35.625	1	25	1	46.25	1	0	0	0	0	0	0	100	1	15	0	20	0	100	1	50	0	1	1	5	2	0	0	0	0	151
2007-2008	42127	1	60	60	2	4	0	1.26	923.728577	2	0	0	0	1	69.375	2	67.5	2	71.25	2	0	0	90	1	80	1	100	1	70	0	60	0	100	1	55	0	3	1	13	4	0	0	0	0	146
2007-2008	42132	2	72	37	2	3	1	1.08	12551.31777	3	1	0	0	0	45	1	35	1	55	2	0	0	0	0	100	1	40	0	0	0	60	0	60	0	100	1	1	1	5	2	0	0	0	0	137
2007-2008	42135	1	64	50	1	3	1	2.88	3531.057582	2	1	0	0	0	50	2	68.75	2	31.25	1	0	0	100	1	75	0	100	1	100	1	0	0	0	0	25	0	2	1	9	3	1	0	0	1	90
2007-2008	42144	1	71	51	2	1	1	0.58	2260.052305	2	1	0	0	0	65.625	2	56.25	2	75	2	25	0	100	1	0	0	100	1	100	1	0	0	100	1	100	1	2	3	11	5	0	0	0	0	155
2007-2008	42147	1	66	72	2	1	1	0.61	1821.360518	1	0	0	0	0	55.625	2	70	2	41.25	1	80	1	0	0	100	1	100	1	0	0	40	0	100	1	25	0	3	1	13	4	0	0	0	0	143
2007-2008	42151	2	72	32	2	4	0	4.26	3054.520419	2	1	0	0	0	73.75	2	75	2	72.5	2	0	0	100	1	100	1	100	1	30	0	60	0	100	1	100	1	3	2	14	5	0	0	0	0	137
2007-2008	42165	1	59	67	1	2	0	0.71	1165.209203	1	1	0	1	0	50	2	55	2	45	1	100	1	100	1	0	0	20	0	15	0	100	1	60	0	5	0	2	1	9	3	0	0	0	0	133
2007-2008	42172	2	67	71	2	2	1	3.65	2025.472046	2	1	0	0	0	73.75	2	90	3	57.5	2	100	1	90	1	100	1	70	0	30	0	80	1	40	0	80	1	3	2	14	5	0	0	0	0	141
2007-2008	42173	2	66	50	1	5	0	5	14799.27703	3	2	0	0	0	77.5	2	95	3	60	2	80	1	100	1	100	1	100	1	70	0	80	1	60	0	30	0	4	1	13	5	0	0	0	0	149
2007-2008	42177	2	72	34	2	1	0	3.69	3054.520419	3	2	0	0	0	63.125	2	75	2	51.25	2	0	0	100	1	100	1	100	1	30	0	0	0	100	1	75	0	3	1	13	4	0	0	0	0	136
2007-2008	42179	1	61	30	1	3	0	1.26	3440.823786	3	1	0	0	0	51.875	2	35	1	68.75	2	0	0	100	1	0	0	40	0	0	0	100	1	100	1	75	0	1	2	6	3	0	0	0	0	151
2007-2008	42180	2	61	74	1	3	0	3.57	5153.258468	2	1	0	1	0	55.625	2	67.5	2	43.75	1	0	0	100	1	100	1	70	0	15	0	40	0	40	0	80	1	2	1	9	3	0	0	0	0	135
2007-2008	42183	1	63	41	2	3	1	4.38	11633.80629	2	4	0	0	0	70	2	67.5	2	72.5	2	100	1	100	1	0	0	70	0	70	0	60	0	60	0	100	1	2	1	9	3	0	0	0	0	133
2007-2008	42190	2	59	80	1	3	0	1.31	1941.363948	2	1	0	1	0	59.375	2	73.75	2	45	1	25	0	100	1	100	1	70	0	70	0	40	0	40	0	30	0	2	0	8	2	1	0	0	0	86
2007-2008	42198	1	66	26	2	1	0	2.28	3834.24881	3	1	0	0	0	71.875	2	75	2	68.75	2	0	0	100	1	100	1	100	1	15	0	100	1	60	0	100	1	3	2	14	5	0	0	0	0	143
2007-2008	42200	1	64	65	1	3	0	1.71	8777.555255	2	2	0	0	0	62.5	2	62.5	2	62.5	2	50	0	0	0	100	1	100	1	30	0	80	1	40	0	100	1	2	2	10	4	0	0	0	0	145
2007-2008	42210	1	61	25	2	3	0	0.23	9371.920977	2	4	0	0	0	45	1	22.5	1	67.5	2	0	0	0	0	0	0	90	1	30	0	40	0	100	1	100	1	1	2	6	3	0	0	0	0	151
2007-2008	42211	1	67	61	2	3	0	3.65	8035.747453	3	2	0	1	0	73.75	2	93.75	3	53.75	2	100	1	100	1	75	0	100	1	70	0	20	0	100	1	25	0	3	1	13	4	0	0	0	0	146
2007-2008	42220	1	60	69	1	3	0	1.61	8690.275636	3	2	0	0	0	62.5	2	75	2	50	2	25	0	100	1	75	0	100	1	70	0	40	0	10	0	80	1	2	1	9	3	0	0	0	0	146
2007-2008	42232	1	62	61	2	4	0	1.36	724.1598334	3	1	0	0	0	53.75	2	62.5	2	45	1	50	0	0	0	100	1	100	1	30	0	0	0	100	1	50	0	2	1	9	3	0	0	0	0	145
2007-2008	42262	2	61	50	1	3	0	5	17740.97767	2	2	0	0	0	71.875	2	73.75	2	70	2	25	0	100	1	100	1	70	0	70	0	60	0	100	1	50	0	2	1	9	3	0	0	0	0	137
2007-2008	42269	1	65	69	2	4	1	2.43	827.1585659	1	0	0	1	0	61.875	2	92.5	3	31.25	1	80	1	90	1	100	1	100	1	70	0	40	0	10	0	5	0	4	0	12	4	0	0	0	0	139
2007-2008	42275	1	72	63	2	4	1	1.02	1496.838682	3	2	0	0	0	78.75	2	95	3	62.5	2	80	1	100	1	100	1	100	1	70	0	40	0	60	0	80	1	4	1	13	5	0	0	0	0	150
2007-2008	42291	2	66	70	2	3	0	4.64	6254.776974	3	2	0	0	0	66.875	2	92.5	3	41.25	1	100	1	100	1	100	1	70	0	15	0	40	0	60	0	50	0	3	0	12	3	0	0	0	0	148
2007-2008	42297	1	61	65	2	3	0	4.67	7842.422773	2	0	0	0	0	76.875	2	81.25	3	72.5	2	25	0	100	1	100	1	100	1	70	0	80	1	60	0	80	1	3	2	14	5	1	0	0	0	74
2007-2008	42307	2	60	66	2	3	0	1.71	9979.172806	2	1	0	1	1	60	2	68.75	2	51.25	2	0	0	100	1	75	0	100	1	30	0	80	1	20	0	75	0	2	1	9	3	0	0	0	0	133
2007-2008	42310	2	70	53	1	3	0	5	14956.09119	3	2	0	0	0	74.375	2	88.75	3	60	2	80	1	100	1	75	0	100	1	70	0	40	0	100	1	30	0	3	1	13	4	0	0	0	0	134
2007-2008	42330	1	62	80	2	3	1	5	3944.484473	2	1	1	1	0	58.125	2	43.75	1	72.5	2	0	0	0	0	75	0	100	1	70	0	40	0	100	1	80	1	1	2	6	3	1	1	0	0	94
2007-2008	42338	2	68	64	1	2	0	2.14	955.7975274	3	1	1	0	0	30.625	1	50	2	11.25	1	25	0	0	0	75	0	100	1	0	0	40	0	0	0	5	0	1	0	4	1	0	0	0	0	152
2007-2008	42342	1	69	80	1	3	0	2.23	4023.206223	3	1	0	1	0	56.875	2	61.25	2	52.5	2	0	0	100	1	75	0	70	0	70	0	40	0	100	1	0	0	1	1	5	2	1	0	1	0	15
2007-2008	42346	2	62	54	1	3	1	5	11090.01793	2	1	0	0	0	78.75	2	95	3	62.5	2	80	1	100	1	100	1	100	1	30	0	80	1	60	0	80	1	4	2	14	6	0	0	0	0	155
2007-2008	42351	2	59	42	2	3	0	3.77	12909.30093	3	2	0	0	0	63.125	2	71.25	2	55	2	25	0	60	0	100	1	100	1	70	0	0	0	100	1	50	0	2	1	9	3	0	0	0	0	139
2007-2008	42369	1	59	80	2	2	1	0.75	1861.083805	1	3	0	1	0	56.875	2	45	1	68.75	2	80	1	0	0	100	1	0	0	100	1	60	0	60	0	55	0	2	1	9	3	0	0	0	0	133
2007-2008	42393	1	67	37	1	3	0	1.84	3017.128199	2	4	0	0	0	53.125	2	38.75	1	67.5	2	25	0	0	0	30	0	100	1	70	0	0	0	100	1	100	1	1	2	6	3	0	0	0	0	146
2007-2008	42405	2	64	71	2	3	0	1.31	3136.150305	2	0	1	1	0	73.75	2	93.75	3	53.75	2	100	1	100	1	75	0	100	1	70	0	40	0	100	1	5	0	3	1	13	4	0	0	0	0	148
2007-2008	42406	1	68	62	1	2	0	0.65	974.7549287	2	2	1	1	0	70	2	73.75	2	66.25	2	50	0	100	1	75	0	70	0	70	0	100	1	40	0	55	0	1	1	5	2	1	0	0	0	3
2007-2008	42415	2	62	37	1	3	0	4.84	10687.77927	2	4	0	0	0	44.375	1	35	1	53.75	2	0	0	100	1	0	0	40	0	15	0	0	0	100	1	100	1	1	2	6	3	0	0	0	0	156
2007-2008	42421	1	65	55	1	1	0	1.83	4218.06752	2	2	1	1	0	56.875	2	62.5	2	51.25	2	50	0	0	0	100	1	100	1	70	0	40	0	40	0	55	0	2	0	8	2	0	0	0	0	140
2007-2008	42422	2	74	51	1	1	1	2.26	1527.074512	1	4	1	1	0	57.5	2	88.75	3	26.25	1	80	1	100	1	75	0	100	1	100	1	0	0	0	0	5	0	3	1	13	4	1	0	0	0	46
2007-2008	42424	2	71	64	2	2	0	1.07	1609.521493	3	1	1	0	0	60.625	2	70	2	51.25	2	25	0	80	1	75	0	100	1	30	0	80	1	40	0	55	0	2	1	9	3	0	0	0	0	153
2007-2008	42432	2	69	23	2	1	0	1.14	2079.778192	2	0	0	0	0	78.125	2	81.25	3	75	2	25	0	100	1	100	1	100	1	0	0	100	1	100	1	100	1	3	3	15	6	0	0	0	0	153
2007-2008	42433	1	66	53	1	1	0	0.73	2473.217548	1	2	1	0	0	63.125	2	50	2	76.25	2	0	0	100	1	0	0	100	1	70	0	80	1	100	1	55	0	2	2	10	4	0	0	0	0	143
2007-2008	42437	1	64	52	1	3	0	0.55	3114.687552	2	0	0	0	0	65	2	92.5	3	37.5	1	100	1	100	1	100	1	70	0	0	0	60	0	60	0	30	0	3	0	12	3	0	0	0	0	144
2007-2008	42438	2	72	67	2	1	1	1.14	941.2963137	2	3	0	0	0	66.25	2	65	2	67.5	2	50	0	80	1	30	0	100	1	70	0	40	0	60	0	100	1	2	1	9	3	0	0	0	0	136
2007-2008	42441	2	70	64	1	5	0	2.9	8078.9736	2	2	0	0	0	44.375	1	42.5	1	46.25	1	50	0	100	1	0	0	20	0	30	0	40	0	60	0	55	0	1	0	4	1	0	0	0	0	136
2007-2008	42453	2	63	74	1	3	0	1.06	1332.189666	2	1	0	1	0	48.125	1	60	2	36.25	1	25	0	100	1	75	0	40	0	15	0	40	0	60	0	30	0	1	0	4	1	0	0	0	0	147
2007-2008	42460	1	65	59	1	2	0	5	2763.911067	3	1	0	0	0	38.75	1	56.25	2	21.25	1	25	0	0	0	100	1	100	1	0	0	40	0	40	0	5	0	2	0	8	2	0	0	0	0	140
2007-2008	42474	2	70	47	2	1	0	2.5	2055.798802	2	4	0	0	0	53.75	2	61.25	2	46.25	1	0	0	100	1	75	0	70	0	15	0	20	0	100	1	50	0	1	1	5	2	0	0	0	0	137
2007-2008	42479	1	72	55	2	2	1	3.09	3129.995817	2	2	1	0	0	55.625	2	95	3	16.25	1	80	1	100	1	100	1	100	1	0	0	20	0	40	0	5	0	4	0	12	4	0	0	0	0	151
2007-2008	42484	2	61	72	2	3	0	5	6151.164656	3	2	1	1	0	42.5	1	50	2	35	1	0	0	0	0	100	1	100	1	0	0	80	1	30	0	30	0	2	1	9	3	1	0	0	0	127
2007-2008	42489	2	67	28	2	1	0	0.68	2565.597114	2	1	0	0	0	72.5	2	62.5	2	82.5	3	80	1	0	0	100	1	70	0	70	0	60	0	100	1	100	1	2	2	10	4	0	0	0	0	141
2007-2008	42496	2	70	43	1	1	0	2.5	2213.939639	2	3	0	0	0	60.625	2	48.75	1	72.5	2	25	0	100	1	0	0	70	0	30	0	60	0	100	1	100	1	1	2	6	3	0	0	0	0	135
2007-2008	42502	2	66	64	1	4	0	5	1201.445908	3	4	0	1	0	63.75	2	70	2	57.5	2	80	1	0	0	100	1	100	1	15	0	60	0	100	1	55	0	3	1	13	4	0	0	0	0	149
2007-2008	42507	1	67	31	2	3	0	0.71	5133.093346	2	4	0	0	1	62.5	2	42.5	1	82.5	3	0	0	100	1	0	0	70	0	70	0	60	0	100	1	100	1	1	2	6	3	0	0	0	0	148
2007-2008	42509	2	74	39	1	1	0	3.63	3715.153973	2	4	0	0	0	63.75	2	68.75	2	58.75	2	50	0	100	1	55	0	70	0	0	0	60	0	100	1	75	0	1	1	5	2	0	0	0	0	152
2007-2008	42524	1	61	64	1	3	0	4.67	6764.770268	2	4	1	0	0	73.75	2	75	2	72.5	2	25	0	100	1	75	0	100	1	70	0	40	0	100	1	80	1	2	2	10	4	1	0	0	0	129
2007-2008	42529	2	62	71	1	3	1	2.5	3975.465124	2	2	1	1	0	49.375	1	45	1	53.75	2	80	1	0	0	0	0	100	1	15	0	100	1	20	0	80	1	2	2	10	4	1	0	1	0	29
2007-2008	42532	2	72	67	2	1	0	2.61	880.7642644	2	2	0	0	0	62.5	2	62.5	2	62.5	2	50	0	100	1	0	0	100	1	70	0	60	0	40	0	80	1	2	1	9	3	1	0	0	0	104
2007-2008	42541	2	65	72	2	1	1	3.82	1875.862163	1	2	0	1	0	43.75	1	56.25	2	31.25	1	25	0	0	0	100	1	100	1	0	0	40	0	30	0	55	0	2	0	8	2	0	0	0	0	134
2007-2008	42542	1	61	39	2	2	1	1.63	3977.53282	3	3	0	0	1	39.375	1	30	1	48.75	1	0	0	0	0	100	1	20	0	15	0	0	0	100	1	80	1	1	2	6	3	0	0	0	0	151
2007-2008	42544	1	71	67	2	1	0	2.19	1126.982158	1	0	0	0	0	63.125	2	80	3	46.25	1	50	0	100	1	100	1	70	0	15	0	80	1	60	0	30	0	2	1	9	3	0	0	0	0	154
2007-2008	42545	1	59	74	2	3	0	3.65	5161.234527	2	0	0	0	0	60.625	2	62.5	2	58.75	2	50	0	60	0	100	1	40	0	15	0	40	0	100	1	80	1	1	2	6	3	0	0	0	0	132
2007-2008	42557	1	61	68	2	3	0	1.1	9683.1344	2	1	1	1	0	45.625	1	62.5	2	28.75	1	80	1	0	0	100	1	70	0	0	0	80	1	30	0	5	0	2	1	9	3	1	0	0	0	7
2007-2008	42558	1	70	79	1	3	0	5	3353.705313	3	1	0	0	0	58.125	2	68.75	2	47.5	1	100	1	0	0	75	0	100	1	70	0	20	0	100	1	0	0	2	1	9	3	1	0	0	0	70
2007-2008	42566	1	63	32	1	3	0	5	10380.70664	3	4	0	0	0	46.25	1	47.5	1	45	1	0	0	100	1	50	0	40	0	30	0	0	0	100	1	50	0	1	1	5	2	0	0	0	0	133
2007-2008	42577	2	74	29	2	2	0	1.85	3606.097706	3	3	0	0	0	45.625	1	61.25	2	30	1	25	0	100	1	100	1	20	0	15	0	40	0	60	0	5	0	2	0	8	2	0	0	0	0	141
2007-2008	42578	1	62	69	2	2	1	1.28	1250.11818	1	0	0	0	0	70.625	2	95	3	46.25	1	100	1	80	1	100	1	100	1	30	0	60	0	40	0	55	0	4	0	12	4	1	0	1	0	95
2007-2008	42580	1	63	80	2	3	1	2.35	4931.31595	2	0	0	0	0	61.875	2	55	2	68.75	2	80	1	0	0	100	1	40	0	100	1	60	0	60	0	55	0	2	1	9	3	1	0	0	0	80
2007-2008	42586	2	62	52	1	3	0	4.48	11304.00482	3	2	0	0	0	76.875	2	81.25	3	72.5	2	80	1	100	1	75	0	70	0	70	0	40	0	100	1	80	1	2	2	10	4	0	0	0	0	156
2007-2008	42590	1	71	59	1	3	0	1.46	4310.835466	3	1	1	0	0	31.25	1	41.25	1	21.25	1	25	0	100	1	0	0	40	0	0	0	40	0	40	0	5	0	1	0	4	1	0	0	0	0	155
2007-2008	42592	1	66	53	2	1	0	2.04	2459.76455	2	1	0	0	0	43.75	1	25	1	62.5	2	0	0	0	0	0	0	100	1	70	0	20	0	60	0	100	1	1	1	5	2	0	0	0	0	142
2007-2008	42594	2	63	64	1	3	0	4.64	7419.990432	2	4	0	0	0	63.75	2	81.25	3	46.25	1	50	0	100	1	75	0	100	1	30	0	40	0	60	0	55	0	2	0	8	2	0	0	0	0	138
2007-2008	42596	2	72	59	2	4	1	1.47	1831.075398	1	0	0	1	0	58.125	2	55	2	61.25	2	50	0	0	0	100	1	70	0	30	0	40	0	100	1	75	0	1	1	5	2	0	0	0	0	136
2007-2008	42603	1	63	80	1	3	1	3.43	3001.835874	3	2	1	1	0	50.625	2	56.25	2	45	1	80	1	0	0	75	0	70	0	30	0	80	1	40	0	30	0	1	1	5	2	1	1	0	0	76
2007-2008	42621	1	67	54	1	3	0	0.71	3602.525174	2	2	1	0	1	68.75	2	80	3	57.5	2	50	0	100	1	100	1	70	0	30	0	100	1	20	0	80	1	2	2	10	4	1	1	0	0	102
2007-2008	42626	2	68	55	2	2	0	4.29	3292.886065	2	1	0	1	1	56.25	2	52.5	2	60	2	25	0	40	0	75	0	70	0	0	0	60	0	100	1	80	1	0	2	2	2	0	0	0	0	152
2007-2008	42629	1	66	60	2	1	1	1.02	1164.417131	1	1	0	0	1	48.75	1	55	2	42.5	1	50	0	0	0	100	1	70	0	15	0	60	0	40	0	55	0	1	0	4	1	0	0	0	0	142
2007-2008	42632	1	60	65	2	3	0	5	8577.9675	3	2	1	0	0	69.375	2	95	3	43.75	1	80	1	100	1	100	1	100	1	70	0	40	0	60	0	5	0	4	0	12	4	0	0	0	0	146
2007-2008	42636	2	71	55	1	4	0	5	1882.054467	3	2	0	0	0	44.375	1	42.5	1	46.25	1	0	0	0	0	100	1	70	0	30	0	40	0	60	0	55	0	1	0	4	1	0	0	0	0	152
2007-2008	42639	1	61	64	1	3	1	5	6764.770268	2	3	0	0	0	45.625	1	37.5	1	53.75	2	80	1	0	0	0	0	70	0	30	0	60	0	100	1	25	0	1	1	5	2	1	0	0	0	142
2007-2008	42640	1	60	79	2	3	1	1.57	4997.811246	3	1	0	0	0	77.5	2	67.5	2	87.5	3	80	1	0	0	100	1	90	1	70	0	100	1	100	1	80	1	3	3	15	6	1	0	1	0	2
2007-2008	42649	1	65	49	2	2	1	1.24	3835.207016	3	3	0	1	0	31.25	1	36.25	1	26.25	1	25	0	0	0	50	0	70	0	0	0	20	0	30	0	55	0	0	0	0	0	0	0	0	0	139
2007-2008	42651	1	60	76	1	3	1	1.18	1328.464378	2	3	0	0	0	48.125	1	35	1	61.25	2	25	0	0	0	75	0	40	0	30	0	40	0	100	1	75	0	0	1	1	1	0	0	0	0	147
2007-2008	42652	2	67	49	1	3	0	3.92	15270.86422	2	2	0	0	0	58.75	2	63.75	2	53.75	2	0	0	100	1	55	0	100	1	30	0	60	0	100	1	25	0	2	1	9	3	0	0	0	0	141
2007-2008	42656	2	71	55	2	1	0	5	1895.501163	2	2	0	0	0	62.5	2	73.75	2	51.25	2	25	0	100	1	100	1	70	0	15	0	100	1	60	0	30	0	2	1	9	3	0	0	0	0	152
2007-2008	42666	2	72	78	1	2	1	0.69	1903.964174	2	0	1	1	0	45	1	48.75	1	41.25	1	80	1	0	0	75	0	40	0	15	0	80	1	40	0	30	0	1	1	5	2	1	0	0	0	84
2007-2008	42668	2	63	65	2	3	0	5	8883.894349	2	3	0	1	0	75	2	87.5	3	62.5	2	50	0	100	1	100	1	100	1	100	1	20	0	100	1	30	0	3	2	14	5	0	0	0	0	137
2007-2008	42670	1	63	62	2	3	0	2.92	8858.458203	2	0	0	0	0	60	2	62.5	2	57.5	2	50	0	100	1	0	0	100	1	70	0	100	1	60	0	0	0	2	1	9	3	0	0	0	0	133
2007-2008	42679	2	61	37	2	4	0	0.6	3408.132651	2	3	0	0	1	24.375	1	5	1	43.75	1	0	0	0	0	0	0	20	0	0	0	60	0	60	0	55	0	0	0	0	0	0	0	0	0	137
2007-2008	42680	1	71	39	2	1	0	0.7	3465.706512	2	4	0	0	0	73.75	2	81.25	3	66.25	2	25	0	100	1	100	1	100	1	70	0	60	0	60	0	75	0	3	0	12	3	0	0	0	0	154
2007-2008	42683	1	70	75	1	3	0	5	3254.678176	3	2	0	1	0	40	1	41.25	1	38.75	1	25	0	0	0	50	0	90	1	30	0	0	0	100	1	25	0	1	1	5	2	0	0	0	0	144
2007-2008	42685	2	67	23	1	2	1	1.54	4537.327291	3	3	0	0	0	48.75	1	35	1	62.5	2	0	0	100	1	0	0	40	0	30	0	20	0	100	1	100	1	1	2	6	3	0	0	0	0	140
2007-2008	42686	2	66	49	2	3	0	5	15373.81165	3	2	0	0	0	64.375	2	68.75	2	60	2	25	0	100	1	50	0	100	1	30	0	60	0	100	1	50	0	2	1	9	3	0	0	0	0	146
2007-2008	42696	2	61	78	1	3	0	2.24	1764.648192	2	2	0	0	0	78.125	2	88.75	3	67.5	2	80	1	100	1	75	0	100	1	70	0	80	1	40	0	80	1	3	2	14	5	1	0	0	0	89
2007-2008	42702	1	67	70	2	3	1	1.1	2969.072506	2	3	0	0	0	43.75	1	31.25	1	56.25	2	25	0	0	0	0	0	100	1	15	0	80	1	100	1	30	0	1	2	6	3	0	0	0	0	147
2007-2008	42705	1	59	54	2	2	0	5	3262.461307	3	1	0	1	0	48.125	1	63.75	2	32.5	1	25	0	60	0	100	1	70	0	0	0	40	0	60	0	30	0	1	0	4	1	1	0	0	0	119
2007-2008	42710	2	71	29	1	3	1	4.33	13567.52671	3	1	0	0	0	78.75	2	81.25	3	76.25	2	25	0	100	1	100	1	100	1	70	0	60	0	100	1	75	0	3	1	13	4	0	0	0	0	152
2007-2008	42740	2	62	73	1	3	0	2.14	5251.588116	3	2	0	1	0	69.375	2	95	3	43.75	1	80	1	100	1	100	1	100	1	70	0	40	0	60	0	5	0	4	0	12	4	0	0	0	0	158
2007-2008	42745	1	66	51	2	1	0	2.68	2422.49539	3	0	1	1	0	50	2	56.25	2	43.75	1	25	0	0	0	100	1	100	1	0	0	80	1	40	0	55	0	2	1	9	3	0	0	0	0	143
2007-2008	42746	1	60	69	2	3	0	4.75	8658.099963	3	1	0	1	0	82.5	3	85	3	80	3	80	1	60	0	100	1	100	1	100	1	40	0	100	1	80	1	3	3	15	6	0	0	0	0	147
2007-2008	42761	1	62	62	1	4	0	1.36	793.3806833	2	2	0	1	0	75	2	81.25	3	68.75	2	50	0	100	1	75	0	100	1	15	0	60	0	100	1	100	1	2	2	10	4	0	0	0	0	145
2007-2008	42768	2	62	80	1	3	1	1.92	3440.0979	2	2	0	1	0	52.5	2	55	2	50	2	50	0	0	0	100	1	70	0	0	0	60	0	60	0	80	1	1	1	5	2	1	0	0	0	35
2007-2008	42769	2	62	73	2	3	1	3.27	5155.627408	3	2	0	0	0	51.875	2	63.75	2	40	1	80	1	60	0	75	0	40	0	70	0	0	0	60	0	30	0	1	0	4	1	0	0	0	0	157
2007-2008	42781	2	60	39	1	3	0	4.46	10131.61042	3	4	0	0	0	47.5	1	50	2	45	1	0	0	100	1	0	0	100	1	30	0	40	0	60	0	50	0	2	0	8	2	1	0	0	0	47
2007-2008	42785	1	69	22	2	4	0	1.86	3368.954535	3	4	0	0	0	56.875	2	48.75	1	65	2	25	0	100	1	0	0	70	0	70	0	40	0	100	1	50	0	1	1	5	2	0	0	0	0	136
2007-2008	42799	2	64	63	1	1	0	0.69	706.4199364	1	1	0	0	0	75.625	2	73.75	2	77.5	2	50	0	100	1	75	0	70	0	70	0	60	0	100	1	80	1	1	2	6	3	0	0	0	0	148
2007-2008	42801	2	63	50	2	3	0	2.14	13765.21986	2	1	0	1	0	46.25	1	22.5	1	70	2	50	0	0	0	0	0	40	0	70	0	60	0	100	1	50	0	0	1	1	1	0	0	0	0	148
2007-2008	42814	1	68	80	2	2	1	2.07	1862.351021	2	1	1	1	0	46.875	1	36.25	1	57.5	2	25	0	0	0	100	1	20	0	30	0	100	1	100	1	0	0	1	2	6	3	1	0	0	0	65
2007-2008	42817	2	71	51	1	1	0	3.71	1882.054467	2	1	0	0	0	48.125	1	48.75	1	47.5	1	50	0	0	0	75	0	70	0	70	0	60	0	30	0	30	0	0	0	0	0	0	0	0	0	149
2007-2008	42825	2	62	61	1	3	0	2.71	6838.444822	2	4	1	0	0	57.5	2	81.25	3	33.75	1	50	0	100	1	75	0	100	1	70	0	0	0	60	0	5	0	2	0	8	2	0	0	0	0	155
2007-2008	42833	2	63	65	2	3	1	3.85	8602.021892	3	2	0	0	0	60.625	2	81.25	3	40	1	25	0	100	1	100	1	100	1	30	0	20	0	60	0	50	0	3	0	12	3	0	0	0	0	137
2007-2008	42834	2	63	45	1	3	0	4.83	17044.80331	3	2	0	0	0	65.625	2	65	2	66.25	2	50	0	40	0	100	1	70	0	15	0	100	1	100	1	50	0	1	2	6	3	0	0	0	0	149
2007-2008	42838	2	59	54	2	5	0	1.29	4450.228154	2	2	0	0	0	48.125	1	45	1	51.25	2	50	0	60	0	0	0	70	0	30	0	40	0	60	0	75	0	0	0	0	0	0	0	0	0	139
2007-2008	42844	1	60	63	2	3	0	5	8658.099963	3	2	0	1	0	76.875	2	81.25	3	72.5	2	80	1	100	1	75	0	70	0	70	0	40	0	100	1	80	1	2	2	10	4	0	0	0	0	147
2007-2008	42866	2	63	80	2	3	0	2.14	4863.651386	2	1	0	1	0	56.25	2	75	2	37.5	1	0	0	100	1	100	1	100	1	15	0	20	0	60	0	55	0	3	0	12	3	1	1	0	0	115
2007-2008	42867	1	73	68	1	2	1	3.41	880.946813	3	2	1	1	0	49.375	1	31.25	1	67.5	2	25	0	0	0	0	0	100	1	70	0	20	0	100	1	80	1	1	2	6	3	1	1	0	0	117
2007-2008	42868	1	63	43	1	3	0	3.78	14111.31597	3	2	0	0	0	50.625	2	62.5	2	38.75	1	80	1	0	0	100	1	70	0	0	0	40	0	60	0	55	0	2	0	8	2	0	0	0	0	133
2007-2008	42869	1	67	64	2	3	1	1.18	3302.01467	2	0	0	0	0	36.875	1	17.5	1	56.25	2	0	0	0	0	0	0	70	0	70	0	20	0	60	0	75	0	0	0	0	0	1	0	1	0	34
2007-2008	42897	2	59	32	2	3	0	0.03	4389.116301	2	1	0	0	0	58.125	2	43.75	1	72.5	2	0	0	100	1	55	0	20	0	15	0	100	1	100	1	75	0	1	2	6	3	0	0	0	0	138
2007-2008	42898	1	68	63	2	2	1	5	1545.469362	2	1	0	0	0	58.75	2	60	2	57.5	2	80	1	60	0	0	0	100	1	30	0	80	1	40	0	80	1	2	2	10	4	0	0	0	0	138
2007-2008	42900	1	59	63	1	2	0	5	1010.541362	3	2	0	1	0	46.875	1	67.5	2	26.25	1	0	0	100	1	100	1	70	0	15	0	20	0	40	0	30	0	2	0	8	2	1	0	0	1	139
2007-2008	42906	2	66	56	1	3	0	4.57	15180.7628	3	4	0	0	0	43.125	1	25	1	61.25	2	0	0	0	0	30	0	70	0	70	0	0	0	100	1	75	0	0	1	1	1	0	0	0	0	147
2007-2008	42918	1	66	60	2	1	0	0.46	1256.003138	2	0	0	0	0	73.75	2	87.5	3	60	2	50	0	100	1	100	1	100	1	30	0	60	0	100	1	50	0	3	1	13	4	0	0	0	0	142
2007-2008	42935	2	73	59	2	3	0	5	12993.87833	3	2	0	0	0	54.375	2	48.75	1	60	2	80	1	0	0	75	0	40	0	70	0	40	0	100	1	30	0	1	1	5	2	0	0	0	0	144
2007-2008	42939	1	72	26	1	2	0	1.66	3715.48371	2	0	0	0	0	56.25	2	55	2	57.5	2	0	0	100	1	100	1	20	0	30	0	40	0	60	0	100	1	2	1	9	3	0	0	0	0	149
2007-2008	42940	1	61	71	2	3	1	0.69	2998.30198	2	2	0	0	1	62.5	2	60	2	65	2	100	1	100	1	0	0	40	0	70	0	80	1	60	0	50	0	2	1	9	3	0	0	0	0	151
2007-2008	42948	1	63	41	1	3	1	4.75	12913.89981	3	2	0	1	0	78.75	2	95	3	62.5	2	100	1	80	1	100	1	100	1	30	0	100	1	40	0	80	1	4	2	14	6	0	0	0	0	133
2007-2008	42961	2	60	80	2	3	1	2.59	5637.755805	1	0	1	0	1	51.875	2	55	2	48.75	1	80	1	0	0	100	1	40	0	70	0	60	0	60	0	5	0	2	0	8	2	1	0	0	0	19
2007-2008	42969	1	69	34	1	3	0	0.5	3603.266762	3	1	0	0	0	77.5	2	82.5	3	72.5	2	50	0	80	1	100	1	100	1	30	0	60	0	100	1	100	1	3	2	14	5	0	0	0	0	138
2007-2008	42974	2	59	37	1	3	0	0.57	3378.387817	2	2	1	0	0	70.625	2	68.75	2	72.5	2	50	0	100	1	25	0	100	1	30	0	80	1	100	1	80	1	2	3	11	5	0	0	0	0	137
2007-2008	42978	1	67	79	1	3	0	1.1	1244.491103	1	0	1	1	0	62.5	2	42.5	1	82.5	3	50	0	0	0	100	1	20	0	70	0	80	1	100	1	80	1	1	3	7	4	1	0	0	0	63
2007-2008	42979	1	71	44	1	1	0	0	3625.950458	2	3	0	0	0	75	2	80	3	70	2	50	0	100	1	100	1	70	0	70	0	60	0	100	1	50	0	2	1	9	3	0	0	0	0	154
2007-2008	42993	2	61	55	1	4	0	2.36	2115.550972	2	4	0	1	0	45	1	37.5	1	52.5	2	50	0	0	0	0	0	100	1	30	0	0	0	100	1	80	1	1	2	6	3	1	1	0	0	132
2007-2008	43004	1	60	64	2	3	0	1.62	3466.919767	1	3	0	0	0	71.875	2	95	3	48.75	1	80	1	100	1	100	1	100	1	15	0	0	0	100	1	80	1	4	2	14	6	0	0	0	0	146
2007-2008	43018	2	67	68	2	1	1	0.7	812.2164293	1	1	0	0	0	53.75	2	72.5	2	35	1	50	0	100	1	100	1	40	0	15	0	60	0	60	0	5	0	2	0	8	2	0	0	0	0	141
2007-2008	43019	2	62	60	1	3	1	1.46	9156.849261	1	1	0	1	0	64.375	2	82.5	3	46.25	1	50	0	80	1	100	1	100	1	30	0	100	1	0	0	55	0	3	1	13	4	1	0	0	1	98
2007-2008	43023	1	60	61	2	1	0	4.75	830.6878273	2	0	1	0	0	63.125	2	73.75	2	52.5	2	25	0	100	1	100	1	70	0	30	0	40	0	60	0	80	1	2	1	9	3	0	0	0	0	146
2007-2008	43024	2	66	50	2	4	0	5	2112.458123	3	2	0	0	1	53.75	2	50	2	57.5	2	0	0	100	1	0	0	100	1	30	0	20	0	100	1	80	1	2	2	10	4	0	0	0	0	148
2007-2008	43025	1	63	80	2	3	1	0.88	4656.935671	3	2	0	1	0	63.125	2	71.25	2	55	2	50	0	60	0	75	0	100	1	70	0	60	0	60	0	30	0	1	0	4	1	1	0	0	0	128
2007-2008	43041	1	71	32	2	3	1	1.45	6288.023868	2	3	0	0	0	60	2	42.5	1	77.5	2	0	0	100	1	0	0	70	0	70	0	40	0	100	1	100	1	1	2	6	3	0	0	0	0	154
2007-2008	43084	2	60	68	1	3	1	1.83	2549.199054	2	1	0	0	0	51.25	2	46.25	1	56.25	2	80	1	0	0	5	0	100	1	30	0	80	1	60	0	55	0	2	1	9	3	1	0	1	0	66
2007-2008	43091	1	65	47	2	1	0	1.45	2411.317241	3	0	0	0	0	67.5	2	62.5	2	72.5	2	80	1	0	0	100	1	70	0	30	0	60	0	100	1	100	1	2	2	10	4	0	0	0	0	141
2007-2008	43092	1	62	48	2	5	1	0.58	3563.795743	3	2	0	1	0	57.5	2	47.5	1	67.5	2	50	0	0	0	100	1	40	0	30	0	60	0	100	1	80	1	1	2	6	3	0	0	0	0	145
2007-2008	43099	1	64	70	1	3	0	2.14	4954.361649	2	1	0	0	0	68.75	2	88.75	3	48.75	1	80	1	100	1	75	0	100	1	70	0	40	0	10	0	75	0	3	0	12	3	1	1	0	0	117
2007-2008	43106	2	59	46	1	3	0	0.07	16259.68924	1	1	0	0	0	57.5	2	75	2	40	1	0	0	100	1	100	1	100	1	30	0	40	0	60	0	30	0	3	0	12	3	0	0	0	0	139
2007-2008	43111	1	62	62	1	4	0	0.93	820.3660319	1	1	0	0	0	45	1	38.75	1	51.25	2	0	0	100	1	55	0	0	0	30	0	40	0	60	0	75	0	1	0	4	1	0	0	0	0	144
2007-2008	43114	2	60	24	1	3	1	0.7	5512.573838	3	4	0	0	0	45.625	1	25	1	66.25	2	0	0	0	0	0	0	100	1	15	0	100	1	100	1	50	0	1	2	6	3	0	0	0	0	132
2007-2008	43131	2	64	64	1	3	1	2.22	7100.778937	2	4	1	0	0	56.875	2	78.75	2	35	1	50	0	100	1	75	0	90	1	30	0	20	0	60	0	30	0	2	0	8	2	0	0	0	0	149
2007-2008	43133	1	67	46	1	3	0	2.19	14532.58875	3	2	0	0	1	59.375	2	62.5	2	56.25	2	50	0	100	1	0	0	100	1	70	0	20	0	60	0	75	0	2	0	8	2	0	0	0	0	146
2007-2008	43140	2	61	41	1	3	0	3.57	13534.46578	2	1	0	0	0	51.25	2	50	2	52.5	2	0	0	0	0	100	1	100	1	0	0	80	1	100	1	30	0	2	2	10	4	0	0	0	0	138
2007-2008	43168	1	66	78	1	1	0	1.28	1598.549536	1	2	0	1	0	53.125	2	56.25	2	50	2	50	0	0	0	75	0	100	1	30	0	80	1	60	0	30	0	1	1	5	2	0	0	0	0	143
2007-2008	43174	1	70	49	1	5	0	5	10212.53403	3	3	0	0	0	53.125	2	48.75	1	57.5	2	25	0	100	1	0	0	70	0	30	0	0	0	100	1	100	1	1	2	6	3	0	0	0	0	147
2007-2008	43186	2	64	67	1	3	0	2.43	7239.560197	3	3	0	0	0	63.75	2	81.25	3	46.25	1	50	0	100	1	75	0	100	1	30	0	60	0	40	0	55	0	2	0	8	2	1	0	1	0	36
2007-2008	43189	1	69	48	1	3	0	5	16942.18743	3	2	0	0	0	65	2	81.25	3	48.75	1	80	1	100	1	75	0	70	0	70	0	20	0	100	1	5	0	2	1	9	3	0	0	0	0	138
2007-2008	43193	2	62	28	2	3	0	4.55	11813.05396	3	2	0	0	0	58.75	2	87.5	3	30	1	50	0	100	1	100	1	100	1	0	0	60	0	30	0	30	0	3	0	12	3	0	0	0	0	156
2007-2008	43214	1	59	54	2	3	0	4.75	14193.1	3	2	0	0	0	56.875	2	65	2	48.75	1	25	0	60	0	75	0	100	1	15	0	40	0	60	0	80	1	1	1	5	2	0	0	0	0	132
2007-2008	43227	1	68	39	1	2	0	5	3317.523241	3	2	1	0	0	61.25	2	87.5	3	35	1	50	0	100	1	100	1	100	1	15	0	80	1	40	0	5	0	3	1	13	4	0	0	0	0	138
2007-2008	43229	1	67	53	1	5	0	1.45	2662.578185	3	2	0	0	0	55.625	2	55	2	56.25	2	50	0	100	1	0	0	70	0	70	0	40	0	60	0	55	0	1	0	4	1	0	0	0	0	142
2007-2008	43245	2	59	62	1	3	0	1.07	2849.050128	2	1	1	0	1	37.5	1	45	1	30	1	80	1	0	0	0	0	100	1	15	0	40	0	60	0	5	0	2	0	8	2	0	0	0	0	139
2007-2008	43251	1	67	67	2	3	0	1.46	3803.411505	2	0	1	0	0	54.375	2	58.75	2	50	2	25	0	40	0	80	1	90	1	70	0	40	0	60	0	30	0	2	0	8	2	0	0	0	0	147
2007-2008	43259	1	66	53	2	1	0	0.58	2261.153393	1	0	0	0	0	42.5	1	47.5	1	37.5	1	50	0	0	0	100	1	40	0	30	0	40	0	0	0	80	1	1	1	5	2	0	0	0	0	142
2007-2008	43261	2	63	62	1	2	0	3.69	1102.409884	3	0	1	1	0	38.125	1	38.75	1	37.5	1	80	1	0	0	55	0	20	0	30	0	0	0	40	0	80	1	1	1	5	2	1	0	0	0	48
2007-2008	43269	2	69	65	2	3	1	1.16	3855.230277	2	1	1	0	1	51.875	2	63.75	2	40	1	25	0	60	0	100	1	70	0	15	0	20	0	100	1	25	0	1	1	5	2	0	0	0	0	153
2007-2008	43271	1	61	53	2	3	1	0.69	4523.580667	3	4	1	0	1	71.875	2	68.75	2	75	2	25	0	100	1	50	0	100	1	0	0	100	1	100	1	100	1	2	3	11	5	0	0	0	0	150
2007-2008	43285	1	69	24	1	3	0	3.29	15469.81168	2	2	0	0	0	70.625	2	62.5	2	78.75	2	50	0	100	1	0	0	100	1	15	0	100	1	100	1	100	1	2	3	11	5	0	0	0	0	136
2007-2008	43293	1	65	52	2	1	0	2.42	1618.587354	1	4	0	0	0	59.375	2	56.25	2	62.5	2	50	0	0	0	75	0	100	1	70	0	20	0	60	0	100	1	1	1	5	2	0	0	0	0	140
2007-2008	43297	1	73	67	1	1	0	1.75	873.8073691	1	1	0	0	0	58.75	2	62.5	2	55	2	50	0	0	0	100	1	100	1	30	0	60	0	100	1	30	0	2	1	9	3	0	0	0	0	142
2007-2008	43301	1	65	66	2	1	1	1.45	826.4818663	1	0	0	0	0	50.625	2	50	2	51.25	2	0	0	0	0	100	1	100	1	30	0	80	1	40	0	55	0	2	1	9	3	1	0	0	0	97
2007-2008	43310	1	61	78	1	3	0	1.42	3731.43261	2	1	0	0	0	60	2	81.25	3	38.75	1	80	1	100	1	75	0	70	0	30	0	60	0	60	0	5	0	2	0	8	2	1	1	0	0	12
2007-2008	43318	1	60	63	2	3	0	5	8658.099963	3	2	0	1	0	50.625	2	56.25	2	45	1	25	0	100	1	0	0	100	1	70	0	20	0	60	0	30	0	2	0	8	2	0	0	0	0	147
2007-2008	43329	2	69	37	1	3	0	5	8148.787909	3	2	0	0	0	64.375	2	87.5	3	41.25	1	80	1	100	1	100	1	70	0	0	0	40	0	100	1	25	0	3	1	13	4	0	0	0	0	152
2007-2008	43330	2	59	72	2	3	0	1.14	3851.590003	1	0	0	0	0	40.625	1	50	2	31.25	1	25	0	0	0	75	0	100	1	15	0	80	1	30	0	0	0	1	1	5	2	1	0	0	0	106
2007-2008	43349	1	65	26	2	4	0	4.66	2523.032799	3	4	0	1	0	66.875	2	73.75	2	60	2	25	0	100	1	100	1	70	0	0	0	40	0	100	1	100	1	2	2	10	4	0	0	0	0	139
2007-2008	43370	2	61	38	2	4	1	0.92	3360.904907	2	2	1	0	1	25.625	1	31.25	1	20	1	50	0	0	0	75	0	0	0	15	0	0	0	60	0	5	0	0	0	0	0	0	0	0	0	137
2007-2008	43383	2	67	60	2	3	0	5	9924.291271	3	2	0	0	0	71.25	2	80	3	62.5	2	80	1	40	0	100	1	100	1	70	0	40	0	60	0	80	1	3	1	13	4	0	0	0	0	141
2007-2008	43387	2	61	45	1	3	0	4.26	17230.67703	2	2	0	0	0	56.875	2	63.75	2	50	2	0	0	100	1	55	0	100	1	0	0	40	0	60	0	100	1	2	1	9	3	0	0	0	0	136
2007-2008	43406	1	66	38	2	1	0	0.39	3771.957843	2	3	0	0	0	49.375	1	48.75	1	50	2	25	0	0	0	100	1	70	0	0	0	40	0	60	0	100	1	1	1	5	2	0	0	0	0	143
2007-2008	43407	1	66	55	2	1	1	2.15	2395.068191	2	3	0	1	0	47.5	1	47.5	1	47.5	1	25	0	20	0	75	0	70	0	100	1	0	0	60	0	30	0	0	1	1	1	0	0	0	0	143
2007-2008	43413	2	59	61	2	3	1	0.58	3636.64922	3	1	0	0	0	43.125	1	42.5	1	43.75	1	0	0	100	1	0	0	70	0	30	0	60	0	60	0	25	0	1	0	4	1	0	0	0	0	138
2007-2008	43415	2	63	52	1	3	0	5	11944.54294	2	3	0	1	0	50	2	62.5	2	37.5	1	50	0	0	0	100	1	100	1	30	0	80	1	10	0	30	0	2	1	9	3	0	0	0	0	150
2007-2008	43418	1	62	63	2	2	0	1.31	1415.283741	3	3	0	0	0	61.875	2	66.25	2	57.5	2	50	0	100	1	75	0	40	0	30	0	40	0	60	0	100	1	1	1	5	2	0	0	0	0	144
2007-2008	43438	1	61	77	2	3	1	0.88	3087.226225	1	1	1	1	1	35	1	16.25	1	53.75	2	25	0	0	0	0	0	40	0	30	0	80	1	100	1	5	0	0	2	2	2	1	0	1	0	8
2007-2008	43440	1	62	42	1	4	0	1.45	2383.166752	2	0	0	0	0	75.625	2	81.25	3	70	2	25	0	100	1	100	1	100	1	70	0	60	0	100	1	50	0	3	1	13	4	0	0	0	0	145
2007-2008	43449	2	59	39	1	3	0	2.71	9835.605551	3	2	0	1	0	60.625	2	75	2	46.25	1	25	0	100	1	75	0	100	1	15	0	40	0	100	1	30	0	2	1	9	3	0	0	0	0	138
2007-2008	43453	1	71	40	1	1	0	0.5	3625.950458	2	0	0	0	0	75	2	81.25	3	68.75	2	25	0	100	1	100	1	100	1	15	0	60	0	100	1	100	1	3	2	14	5	0	0	0	0	153
2007-2008	43458	2	65	62	2	1	0	4.01	1291.95997	1	0	0	0	0	64.375	2	56.25	2	72.5	2	25	0	0	0	100	1	100	1	70	0	80	1	60	0	80	1	2	2	10	4	0	0	0	0	135
2007-2008	43493	2	61	60	2	1	0	0.96	930.930677	1	0	0	0	0	60	2	70	2	50	2	80	1	0	0	100	1	100	1	0	0	0	0	100	1	100	1	3	2	14	5	0	0	0	0	137
2007-2008	43498	1	60	78	1	4	0	1.1	1128.303468	1	2	1	0	0	48.75	1	48.75	1	48.75	1	50	0	0	0	75	0	70	0	70	0	60	0	60	0	5	0	0	0	0	0	1	1	0	0	99
2007-2008	43520	1	64	56	2	2	1	5	3084.251031	2	2	1	0	0	20.625	1	25	1	16.25	1	0	0	0	0	0	0	100	1	30	0	20	0	10	0	5	0	1	0	4	1	0	0	0	0	144
2007-2008	43521	1	61	45	2	3	0	0.82	4412.353462	1	1	0	0	1	55	2	50	2	60	2	0	0	100	1	0	0	100	1	70	0	40	0	100	1	30	0	2	1	9	3	0	0	0	0	151
2007-2008	43527	1	71	67	1	1	1	2.94	1166.909029	3	4	0	1	0	53.75	2	62.5	2	45	1	80	1	100	1	0	0	70	0	30	0	80	1	40	0	30	0	2	1	9	3	0	0	0	0	155
2007-2008	43533	2	65	69	1	2	0	1.61	1685.524685	2	3	0	0	0	53.125	2	67.5	2	38.75	1	25	0	100	1	75	0	70	0	30	0	80	1	40	0	5	0	1	1	5	2	0	0	0	0	134
2007-2008	43534	2	60	45	2	3	0	5	17047.26129	2	2	0	0	0	76.25	2	95	3	57.5	2	80	1	100	1	100	1	100	1	100	1	0	0	100	1	30	0	4	2	14	6	0	0	0	0	134
2007-2008	43541	2	62	74	1	3	1	0.87	4824.279796	3	0	1	0	0	50.625	2	55	2	46.25	1	50	0	100	1	0	0	70	0	30	0	0	0	100	1	55	0	1	1	5	2	0	0	0	0	157
2007-2008	43548	1	67	26	2	3	0	4.66	11867.75372	3	1	0	1	0	46.25	1	25	1	67.5	2	0	0	0	0	0	0	100	1	70	0	0	0	100	1	100	1	1	2	6	3	0	0	0	0	146
2007-2008	43555	2	64	31	1	1	0	0.46	4053.130714	2	4	0	0	0	66.25	2	90	3	42.5	1	80	1	100	1	80	1	100	1	0	0	60	0	60	0	50	0	4	0	12	4	0	0	0	0	149
2007-2008	43558	2	63	69	1	3	0	5	6696.032573	3	2	1	1	0	54.375	2	48.75	1	60	2	80	1	0	0	75	0	40	0	100	1	100	1	40	0	0	0	1	2	6	3	0	0	0	0	149
2007-2008	43567	2	61	79	2	3	0	1.81	4289.613495	2	1	1	1	0	65	2	70	2	60	2	80	1	0	0	100	1	100	1	30	0	80	1	100	1	30	0	3	2	14	5	1	1	0	0	136
2007-2008	43570	2	61	70	2	3	1	4.72	6285.621876	2	1	0	0	0	68.125	2	65	2	71.25	2	50	0	40	0	100	1	70	0	70	0	40	0	100	1	75	0	1	1	5	2	0	0	0	0	137
2007-2008	43574	1	59	50	1	3	1	3.23	12315.82888	2	2	1	0	1	18.75	1	5	1	32.5	1	0	0	0	0	0	0	20	0	30	0	0	0	20	0	80	1	0	1	1	1	0	0	0	0	132
2007-2008	43586	1	67	42	2	3	0	1.17	3876.631271	3	1	0	1	1	51.25	2	48.75	1	53.75	2	25	0	100	1	0	0	70	0	0	0	40	0	100	1	75	0	1	1	5	2	0	0	0	0	147
2007-2008	43588	1	67	44	2	3	0	5	11528.87649	2	0	0	1	1	51.25	2	50	2	52.5	2	0	0	0	0	100	1	100	1	0	0	80	1	100	1	30	0	2	2	10	4	0	0	0	0	146
2007-2008	43592	2	60	69	2	3	0	1.29	10175.85173	2	1	0	1	0	58.125	2	62.5	2	53.75	2	0	0	100	1	50	0	100	1	70	0	80	1	60	0	5	0	2	1	9	3	0	0	0	0	134
2007-2008	43594	1	74	55	1	1	0	1.69	1596.48699	2	1	0	1	0	65.625	2	77.5	2	53.75	2	50	0	90	1	100	1	70	0	30	0	60	0	100	1	25	0	2	1	9	3	0	0	0	0	143
2007-2008	43595	2	68	49	1	3	0	5	13192.81893	3	1	1	0	0	70.625	2	68.75	2	72.5	2	25	0	100	1	50	0	100	1	70	0	80	1	60	0	80	1	2	2	10	4	1	0	0	0	56
2007-2008	43602	2	62	54	2	3	1	3.93	16486.76983	3	2	0	0	0	75	2	67.5	2	82.5	3	0	0	100	1	100	1	70	0	70	0	80	1	100	1	80	1	2	3	11	5	0	0	0	0	158
2007-2008	43610	1	70	51	1	1	1	2.41	1480.729735	3	4	0	1	0	37.5	1	42.5	1	32.5	1	25	0	0	0	75	0	70	0	0	0	60	0	40	0	30	0	0	0	0	0	0	0	0	0	145
2007-2008	43612	1	63	56	2	2	0	1.57	3195.438346	2	4	0	0	0	38.125	1	42.5	1	33.75	1	0	0	100	1	0	0	70	0	70	0	20	0	40	0	5	0	1	0	4	1	0	0	0	0	134
2007-2008	43613	1	69	28	1	1	1	4.7	4424.248912	2	4	0	1	0	37.5	1	25	1	50	2	0	0	0	0	0	0	100	1	30	0	20	0	100	1	50	0	1	1	5	2	0	0	0	0	136
2007-2008	43624	2	68	53	1	2	0	4.29	3082.701742	2	1	0	0	0	59.375	2	67.5	2	51.25	2	0	0	100	1	100	1	70	0	15	0	100	1	10	0	80	1	2	2	10	4	0	0	0	0	153
2007-2008	43635	1	71	64	2	1	1	1.97	904.4119074	1	1	0	1	0	70	2	80	3	60	2	50	0	100	1	100	1	70	0	70	0	60	0	60	0	50	0	2	0	8	2	0	0	0	0	155
2007-2008	43639	1	62	77	1	3	0	1.46	3622.848227	3	2	0	1	0	90.625	3	93.75	3	87.5	3	100	1	100	1	75	0	100	1	70	0	80	1	100	1	100	1	3	3	15	6	1	1	0	0	52
2007-2008	43641	1	61	20	2	3	1	0.46	8812.900212	2	0	0	0	0	68.75	2	75	2	62.5	2	0	0	100	1	100	1	100	1	30	0	20	0	100	1	100	1	3	2	14	5	0	0	0	0	151
2007-2008	43671	2	62	75	1	3	0	1.21	1278.127507	2	1	1	1	0	75.625	2	95	3	56.25	2	80	1	100	1	100	1	100	1	15	0	80	1	100	1	30	0	4	2	14	6	1	1	0	0	17
2007-2008	43674	1	59	57	2	2	1	4.02	3262.461307	2	0	1	1	0	43.125	1	50	2	36.25	1	0	0	0	0	100	1	100	1	15	0	40	0	60	0	30	0	2	0	8	2	0	0	0	0	133
2007-2008	43678	1	60	43	1	3	0	1.4	3214.440022	3	2	0	0	0	62.5	2	67.5	2	57.5	2	0	0	100	1	100	1	70	0	15	0	60	0	100	1	55	0	2	1	9	3	0	0	0	0	146
2007-2008	43692	2	66	47	2	2	0	1.3	4722.153522	2	2	0	1	0	55	2	57.5	2	52.5	2	50	0	0	0	80	1	100	1	70	0	100	1	40	0	0	0	2	1	9	3	1	0	0	0	47
2007-2008	43700	2	60	36	1	3	1	3.57	2957.884468	3	1	0	0	0	61.25	2	72.5	2	50	2	50	0	100	1	100	1	40	0	15	0	60	0	100	1	25	0	2	1	9	3	0	0	0	0	135
2007-2008	43709	1	66	51	1	1	0	1.04	2008.761643	2	4	1	0	0	46.875	1	61.25	2	32.5	1	0	0	100	1	75	0	70	0	30	0	40	0	60	0	0	0	1	0	4	1	0	0	0	0	143
2007-2008	43710	2	63	50	1	3	0	4.72	15042.51355	3	2	0	0	0	53.75	2	71.25	2	36.25	1	25	0	90	1	100	1	70	0	15	0	40	0	40	0	50	0	2	0	8	2	0	0	0	0	149
2007-2008	43718	1	74	61	1	2	1	2.88	1060.162593	2	2	1	1	1	25.625	1	23.75	1	27.5	1	0	0	0	0	75	0	20	0	0	0	40	0	40	0	30	0	0	0	0	0	1	0	0	0	102
2007-2008	43726	2	66	76	2	2	0	3.29	2316.559785	3	1	1	1	0	52.5	2	62.5	2	42.5	1	50	0	0	0	100	1	100	1	30	0	100	1	40	0	0	0	2	1	9	3	1	1	0	0	27
2007-2008	43736	2	66	49	2	1	0	5	3147.069373	3	2	0	1	0	55	2	51.25	2	58.75	2	25	0	0	0	80	1	100	1	70	0	40	0	100	1	25	0	2	1	9	3	0	0	0	0	146
2007-2008	43743	1	63	80	1	3	1	3.92	3001.835874	3	1	0	1	0	61.875	2	62.5	2	61.25	2	50	0	0	0	100	1	100	1	70	0	80	1	40	0	55	0	2	1	9	3	1	0	1	0	51
2007-2008	43747	1	66	29	1	1	0	2.28	5364.495315	2	4	0	0	0	68.125	2	81.25	3	55	2	25	0	100	1	100	1	100	1	0	0	20	0	100	1	100	1	3	2	14	5	0	0	0	0	143
2007-2008	43768	2	60	58	2	3	1	1.19	4314.486456	2	1	0	0	0	42.5	1	31.25	1	53.75	2	25	0	0	0	0	0	100	1	70	0	100	1	40	0	5	0	1	1	5	2	1	0	1	0	124
2007-2008	43769	2	60	80	2	3	1	1.18	4921.620831	1	4	1	1	0	61.25	2	66.25	2	56.25	2	50	0	100	1	75	0	40	0	70	0	40	0	60	0	55	0	1	0	4	1	1	0	0	0	93
2007-2008	43772	2	59	58	2	3	1	1.19	4300.428973	2	0	0	0	0	76.875	2	76.25	2	77.5	2	25	0	100	1	80	1	100	1	70	0	60	0	100	1	80	1	3	2	14	5	1	0	0	0	70
2007-2008	43775	2	70	50	2	1	0	5	2329.992013	3	0	0	0	0	62.5	2	73.75	2	51.25	2	25	0	100	1	100	1	70	0	15	0	100	1	40	0	50	0	2	1	9	3	0	0	0	0	134
2007-2008	43785	2	67	48	1	3	0	2.46	13746.052	3	1	0	0	0	45.625	1	56.25	2	35	1	25	0	100	1	0	0	100	1	30	0	0	0	60	0	50	0	2	0	8	2	1	0	0	0	91
2007-2008	43801	2	63	72	1	3	1	3.85	4226.965829	3	2	0	1	0	66.875	2	73.75	2	60	2	50	0	100	1	75	0	70	0	70	0	40	0	100	1	30	0	1	1	5	2	1	1	0	0	74
2007-2008	43806	2	61	80	1	3	0	1.71	4424.702871	1	0	1	1	0	56.875	2	41.25	1	72.5	2	25	0	0	0	100	1	40	0	70	0	80	1	60	0	80	1	1	2	6	3	1	0	0	0	27
2007-2008	43813	2	66	73	1	3	0	4.64	5275.268494	3	2	1	1	0	76.25	2	92.5	3	60	2	80	1	100	1	100	1	90	1	70	0	80	1	60	0	30	0	4	1	13	5	0	0	0	0	149
2007-2008	43816	1	68	77	2	3	1	1.46	3880.152882	3	1	1	1	1	63.125	2	81.25	3	45	1	80	1	100	1	75	0	70	0	15	0	80	1	30	0	55	0	2	1	9	3	1	1	0	0	73
2007-2008	43822	2	62	49	2	3	1	4.64	11320.56875	3	1	0	0	1	30	1	17.5	1	42.5	1	0	0	0	0	0	0	70	0	30	0	20	0	40	0	80	1	0	1	1	1	0	0	0	0	156
2007-2008	43833	1	66	77	1	3	0	4.75	6071.638929	3	0	0	1	0	43.125	1	50	2	36.25	1	0	0	0	0	100	1	100	1	15	0	20	0	60	0	50	0	2	0	8	2	0	0	0	0	142
2007-2008	43834	1	67	31	1	3	0	3.57	12104.59914	3	3	0	0	0	31.875	1	30	1	33.75	1	0	0	0	0	100	1	20	0	30	0	20	0	60	0	25	0	1	0	4	1	0	0	0	0	147
2007-2008	43842	2	67	62	1	4	0	2.14	1070.222188	3	1	0	1	0	55.625	2	73.75	2	37.5	1	25	0	100	1	100	1	70	0	30	0	20	0	20	0	80	1	2	1	9	3	0	0	0	0	142
2007-2008	43847	1	71	65	2	1	1	1.22	1131.622015	2	2	0	0	0	46.875	1	63.75	2	30	1	80	1	0	0	75	0	100	1	30	0	20	0	40	0	30	0	2	0	8	2	0	0	0	0	155
2007-2008	43852	1	59	52	2	2	1	0.52	3014.905208	2	1	0	1	0	33.75	1	50	2	17.5	1	0	0	0	0	100	1	100	1	0	0	60	0	10	0	0	0	2	0	8	2	0	0	0	0	133
2007-2008	43853	1	72	77	1	4	0	1.46	1948.863248	1	2	0	1	0	52.5	2	50	2	55	2	25	0	0	0	75	0	100	1	70	0	80	1	40	0	30	0	1	1	5	2	1	1	0	0	72
2007-2008	43859	1	67	79	1	3	0	0.8	1244.491103	2	2	0	1	0	73.125	2	88.75	3	57.5	2	80	1	100	1	75	0	100	1	30	0	80	1	40	0	80	1	3	2	14	5	1	0	1	0	93
2007-2008	43861	2	60	80	2	3	1	1.92	7190.333703	3	1	0	1	0	63.125	2	76.25	2	50	2	25	0	80	1	100	1	100	1	70	0	40	0	60	0	30	0	3	0	12	3	1	0	0	0	91
2007-2008	43868	1	64	26	2	4	1	1.75	2586.431749	2	4	0	1	1	61.875	2	56.25	2	67.5	2	25	0	100	1	0	0	100	1	30	0	40	0	100	1	100	1	2	2	10	4	0	0	0	0	144
2007-2008	43882	2	68	50	2	2	0	2.84	3024.825844	2	1	0	0	0	55.625	2	68.75	2	42.5	1	50	0	80	1	75	0	70	0	70	0	40	0	10	0	50	0	1	0	4	1	1	0	0	0	26
2007-2008	43889	1	73	27	1	3	0	1.96	11773.85149	2	2	0	0	0	63.75	2	80	3	47.5	1	80	1	100	1	100	1	40	0	0	0	40	0	100	1	50	0	3	1	13	4	0	0	0	0	147
2007-2008	43906	1	64	68	1	2	0	1.42	951.4324609	2	1	0	1	0	50.625	2	56.25	2	45	1	50	0	0	0	75	0	100	1	0	0	80	1	20	0	80	1	1	2	6	3	0	0	0	0	145
2007-2008	43914	2	62	54	2	4	0	0.69	1629.23791	3	2	1	0	1	55.625	2	55	2	56.25	2	80	1	0	0	100	1	40	0	30	0	40	0	100	1	55	0	2	1	9	3	0	0	0	0	155
2007-2008	43942	1	67	62	1	3	0	5	7761.484945	3	1	0	0	0	55.625	2	56.25	2	55	2	25	0	100	1	0	0	100	1	30	0	40	0	100	1	50	0	2	1	9	3	1	1	0	0	97
2007-2008	43945	2	59	70	1	3	0	2.86	1439.164296	2	2	1	0	0	51.25	2	62.5	2	40	1	0	0	100	1	80	1	70	0	30	0	40	0	60	0	30	0	2	0	8	2	0	0	0	0	139
2007-2008	43963	1	70	31	1	3	0	5	6565.094376	3	3	0	0	0	72.5	2	75	2	70	2	0	0	100	1	100	1	100	1	70	0	60	0	100	1	50	0	3	1	13	4	0	0	0	0	139
2007-2008	43973	1	71	44	1	1	1	2.34	3625.950458	2	4	0	0	0	66.25	2	87.5	3	45	1	50	0	100	1	100	1	100	1	30	0	0	0	100	1	50	0	3	1	13	4	0	0	0	0	155
2007-2008	43976	2	65	60	2	1	0	2.86	1266.640621	2	0	0	0	0	68.75	2	73.75	2	63.75	2	25	0	100	1	100	1	70	0	30	0	100	1	100	1	25	0	2	2	10	4	0	0	0	0	135
2007-2008	43981	2	60	45	2	3	1	0.61	3840.318436	2	4	0	0	0	56.25	2	47.5	1	65	2	0	0	100	1	0	0	90	1	70	0	60	0	100	1	30	0	2	1	9	3	0	0	0	0	134
2007-2008	43991	2	65	61	2	4	1	1.05	1366.26691	1	2	0	0	0	52.5	2	50	2	55	2	100	1	0	0	100	1	0	0	0	0	80	1	60	0	80	1	2	2	10	4	0	0	0	0	134
2007-2008	43995	1	69	80	2	3	0	1.83	5884.55933	2	1	0	1	0	38.75	1	42.5	1	35	1	0	0	0	0	100	1	70	0	30	0	80	1	30	0	0	0	1	1	5	2	1	0	0	0	139
2007-2008	43997	2	62	60	1	4	1	2.14	845.8303321	3	0	0	1	0	71.25	2	87.5	3	55	2	50	0	100	1	100	1	100	1	30	0	60	0	100	1	30	0	3	1	13	4	0	0	0	0	155
2007-2008	44010	2	72	72	2	1	0	1.42	1318.984168	1	0	0	1	0	48.75	1	62.5	2	35	1	50	0	0	0	100	1	100	1	30	0	80	1	30	0	0	0	2	1	9	3	0	0	0	0	137
2007-2008	44016	1	67	44	1	3	0	0.52	4107.575502	2	1	1	0	0	32.5	1	5	1	60	2	0	0	0	0	0	0	20	0	70	0	20	0	100	1	50	0	0	1	1	1	0	0	0	0	146
2007-2008	44021	1	65	71	2	3	0	3.65	4547.868637	2	2	0	0	0	74.375	2	68.75	2	80	3	80	1	100	1	75	0	20	0	100	1	80	1	60	0	80	1	2	3	11	5	0	0	0	0	139
2007-2008	44041	1	68	60	1	2	0	5	1043.898957	3	1	0	1	0	68.75	2	80	3	57.5	2	80	1	100	1	100	1	40	0	30	0	60	0	60	0	80	1	3	1	13	4	1	0	1	0	95
2007-2008	44053	1	63	80	2	3	0	1.86	4538.621252	2	2	0	1	0	68.75	2	87.5	3	50	2	50	0	100	1	100	1	100	1	70	0	40	0	60	0	30	0	3	0	12	3	0	0	0	0	133
2007-2008	44060	1	67	69	2	3	1	4.13	10366.1121	3	2	0	0	0	65	2	57.5	2	72.5	2	0	0	60	0	100	1	70	0	70	0	40	0	100	1	80	1	1	2	6	3	1	1	0	0	132
2007-2008	44062	1	60	77	1	1	0	1.04	970.3036907	1	1	0	1	1	45.625	1	50	2	41.25	1	25	0	0	0	75	0	100	1	30	0	40	0	40	0	55	0	1	0	4	1	0	0	0	0	146
2007-2008	44066	1	66	55	2	1	1	0.58	2395.068191	1	1	0	0	1	51.875	2	50	2	53.75	2	80	1	0	0	100	1	20	0	15	0	20	0	100	1	80	1	2	2	10	4	0	0	0	0	141
2007-2008	44068	2	70	60	2	1	0	3.41	926.3033496	2	2	0	0	0	45.625	1	53.75	2	37.5	1	25	0	0	0	100	1	90	1	30	0	60	0	30	0	30	0	2	0	8	2	0	0	0	0	135
2007-2008	44071	2	67	43	2	3	0	3.13	14000.16291	3	2	0	1	0	75	2	85	3	65	2	50	0	100	1	100	1	90	1	30	0	100	1	100	1	30	0	3	2	14	5	0	0	0	0	141
2007-2008	44093	1	64	36	2	3	1	1.82	5149.872689	3	3	0	0	0	36.875	1	10	1	63.75	2	0	0	0	0	0	0	40	0	15	0	60	0	100	1	80	1	0	2	2	2	0	0	0	0	144
2007-2008	44108	1	67	80	2	3	1	1.46	4292.332761	1	0	1	1	0	55	2	62.5	2	47.5	1	50	0	20	0	80	1	100	1	100	1	40	0	20	0	30	0	2	1	9	3	1	1	0	0	13
2007-2008	44110	1	65	33	2	3	1	1.6	4560.688104	3	1	0	0	0	53.75	2	56.25	2	51.25	2	25	0	100	1	0	0	100	1	15	0	40	0	100	1	50	0	2	1	9	3	0	0	0	0	139
2007-2008	44117	1	59	67	2	2	1	1.46	1502.937895	2	0	0	0	0	56.875	2	41.25	1	72.5	2	25	0	0	0	100	1	40	0	100	1	40	0	100	1	50	0	1	2	6	3	0	0	0	0	132
2007-2008	44120	2	60	71	2	4	0	0.88	1600.61416	3	0	0	1	0	38.125	1	55	2	21.25	1	80	1	0	0	100	1	40	0	15	0	0	0	40	0	30	0	2	0	8	2	1	1	0	0	110
2007-2008	44121	2	60	33	1	3	1	0.7	2891.73932	2	2	0	0	0	40.625	1	5	1	76.25	2	0	0	0	0	0	0	20	0	70	0	60	0	100	1	75	0	0	1	1	1	0	0	0	0	133
2007-2008	44129	1	60	51	2	4	0	1.66	1264.546111	3	3	0	1	0	58.75	2	87.5	3	30	1	50	0	100	1	100	1	100	1	70	0	20	0	0	0	30	0	3	0	12	3	0	0	0	0	146
2007-2008	44141	1	65	77	2	1	0	1.33	1092.025717	1	0	0	1	0	62.5	2	60	2	65	2	50	0	0	0	100	1	90	1	70	0	100	1	60	0	30	0	2	1	9	3	0	0	0	0	139
2007-2008	44158	1	66	76	2	1	0	1.4	1592.74739	3	1	0	1	0	46.25	1	48.75	1	43.75	1	25	0	0	0	100	1	70	0	70	0	80	1	20	0	5	0	1	1	5	2	1	0	0	0	117
2007-2008	44164	2	70	80	2	3	0	1.31	3595.270699	1	0	0	0	0	47.5	1	62.5	2	32.5	1	50	0	0	0	100	1	100	1	70	0	0	0	60	0	0	0	2	0	8	2	0	0	0	0	134
2007-2008	44165	2	66	49	2	1	0	5	3232.079032	3	4	0	0	0	75.625	2	95	3	56.25	2	80	1	100	1	100	1	100	1	30	0	40	0	100	1	55	0	4	1	13	5	0	0	0	0	147
2007-2008	44175	2	59	32	1	3	0	1.36	3713.154945	2	4	0	0	0	62.5	2	67.5	2	57.5	2	0	0	100	1	100	1	70	0	15	0	60	0	100	1	55	0	2	1	9	3	0	0	0	0	140
2007-2008	44176	2	70	73	1	3	1	1.07	1693.010537	1	1	1	1	0	42.5	1	53.75	2	31.25	1	0	0	100	1	75	0	40	0	15	0	20	0	60	0	30	0	1	0	4	1	1	1	0	0	125
2007-2008	44182	2	61	59	1	4	0	4.5	2115.550972	2	1	0	0	0	67.5	2	81.25	3	53.75	2	25	0	100	1	100	1	100	1	15	0	40	0	60	0	100	1	3	1	13	4	0	0	0	0	136
2007-2008	44184	2	59	49	1	3	0	3.71	16272.66643	2	1	0	0	0	39.375	1	41.25	1	37.5	1	50	0	0	0	75	0	40	0	0	0	60	0	60	0	30	0	0	0	0	0	0	0	0	0	138
2007-2008	44189	2	68	55	2	3	0	5	13755.36245	2	4	0	0	0	65.625	2	63.75	2	67.5	2	80	1	0	0	75	0	100	1	100	1	40	0	100	1	30	0	2	2	10	4	0	0	0	0	154
2007-2008	44190	1	73	71	2	2	1	2.92	1786.813235	2	1	0	0	0	74.375	2	75	2	73.75	2	100	1	0	0	100	1	100	1	100	1	80	1	60	0	55	0	3	2	14	5	0	0	0	0	141
2007-2008	44195	2	73	69	1	4	0	0.47	731.2656549	1	1	0	0	0	54.375	2	55	2	53.75	2	50	0	0	0	100	1	70	0	15	0	80	1	40	0	80	1	1	2	6	3	1	0	0	0	100
2007-2008	44196	1	62	40	1	1	1	1.53	2307.167162	1	4	0	0	0	54.375	2	70	2	38.75	1	80	1	100	1	0	0	100	1	30	0	40	0	60	0	25	0	3	0	12	3	0	0	0	0	144
2007-2008	44201	2	59	76	1	3	0	1.14	1659.366193	3	1	0	1	0	70.625	2	81.25	3	60	2	50	0	100	1	75	0	100	1	100	1	80	1	60	0	0	0	2	2	10	4	1	0	0	0	116
2007-2008	44209	2	66	59	1	5	1	1.16	4185.497135	3	3	0	0	0	47.5	1	25	1	70	2	0	0	0	0	0	0	100	1	30	0	100	1	100	1	50	0	1	2	6	3	0	0	0	0	148
2007-2008	44210	1	60	71	1	3	0	2.92	1328.464378	3	1	0	1	0	57.5	2	66.25	2	48.75	1	50	0	40	0	75	0	100	1	70	0	60	0	60	0	5	0	1	0	4	1	0	0	0	0	146
2007-2008	44217	1	63	53	2	2	0	5	3195.438346	3	4	0	0	0	80.625	3	88.75	3	72.5	2	80	1	100	1	75	0	100	1	100	1	60	0	30	0	100	1	3	2	14	5	0	0	0	0	133
2007-2008	44218	2	72	64	1	4	0	2.56	1002.831178	2	4	0	0	0	66.875	2	87.5	3	46.25	1	50	0	100	1	100	1	100	1	30	0	40	0	60	0	55	0	3	0	12	3	1	0	1	0	89
2007-2008	44223	1	65	57	1	1	0	0.8	1436.194275	1	2	0	1	0	26.25	1	23.75	1	28.75	1	0	0	0	0	55	0	40	0	15	0	40	0	30	0	30	0	0	0	0	0	0	0	0	0	149
2007-2008	44233	2	70	65	1	1	1	1.69	860.9938193	2	2	0	0	0	75.625	2	73.75	2	77.5	2	50	0	100	1	75	0	70	0	70	0	40	0	100	1	100	1	1	2	6	3	0	0	0	0	137
2007-2008	44240	1	60	72	1	3	1	1.86	4215.14569	3	2	1	1	0	72.5	2	91.25	3	53.75	2	100	1	100	1	75	0	90	1	15	0	60	0	60	0	80	1	3	1	13	4	0	0	0	0	146
2007-2008	44249	1	73	57	1	4	1	1.96	1552.410346	1	4	1	1	0	67.5	2	83.75	3	51.25	2	80	1	80	1	75	0	100	1	70	0	100	1	30	0	5	0	3	1	13	4	1	0	1	0	100
2007-2008	44260	2	69	77	2	4	1	3.37	1100.223488	3	1	0	0	0	42.5	1	60	2	25	1	25	0	40	0	75	0	100	1	30	0	40	0	30	0	0	0	1	0	4	1	1	0	0	0	134
2007-2008	44261	1	67	45	1	3	0	1.45	10942.59933	2	1	0	0	0	71.875	2	80	3	63.75	2	50	0	90	1	80	1	100	1	15	0	100	1	60	0	80	1	3	2	14	5	0	0	0	0	147
2007-2008	44262	2	63	35	2	3	0	5	12605.97439	2	4	0	0	0	77.5	2	86.25	3	68.75	2	100	1	100	1	75	0	70	0	15	0	60	0	100	1	100	1	2	2	10	4	0	0	0	0	149
2007-2008	44266	2	70	39	2	4	0	1.41	3015.994677	1	4	0	0	0	80	3	95	3	65	2	80	1	100	1	100	1	100	1	70	0	40	0	100	1	50	0	4	1	13	5	0	0	0	0	134
2007-2008	44276	2	59	76	1	3	1	0.77	1467.183797	2	1	1	1	0	58.125	2	75	2	41.25	1	25	0	100	1	75	0	100	1	15	0	80	1	40	0	30	0	2	1	9	3	0	0	0	0	139
2007-2008	44285	2	68	55	1	2	1	1.44	2841.345921	2	1	0	0	1	56.25	2	57.5	2	55	2	80	1	0	0	80	1	70	0	30	0	100	1	60	0	30	0	2	1	9	3	1	0	0	0	32
2007-2008	44287	1	70	51	2	1	0	4.36	1397.751116	3	3	0	1	0	66.875	2	88.75	3	45	1	80	1	100	1	75	0	100	1	30	0	0	0	100	1	50	0	3	1	13	4	0	0	0	0	144
2007-2008	44288	1	60	51	1	2	0	0.84	3071.870689	2	4	0	0	1	65.625	2	60	2	71.25	2	50	0	90	1	0	0	100	1	100	1	60	0	100	1	25	0	2	2	10	4	1	0	0	0	66
2007-2008	44291	2	60	39	2	3	1	0.75	5567.318229	3	4	1	0	1	54.375	2	48.75	1	60	2	25	0	100	1	0	0	70	0	100	1	0	0	40	0	100	1	1	2	6	3	0	0	0	0	134
2007-2008	44296	2	63	73	2	3	0	2.14	7402.635941	2	2	0	1	0	63.75	2	85	3	42.5	1	80	1	60	0	100	1	100	1	30	0	80	1	30	0	30	0	3	1	13	4	0	0	0	0	149
2007-2008	44332	1	61	78	2	3	1	4.9	4498.173338	3	2	0	0	0	71.25	2	90	3	52.5	2	100	1	60	0	100	1	100	1	15	0	80	1	60	0	55	0	3	1	13	4	1	0	1	0	142
2007-2008	44333	1	70	78	2	3	0	1.31	3859.004738	3	2	0	1	0	55	2	48.75	1	61.25	2	80	1	0	0	75	0	40	0	100	1	40	0	100	1	5	0	1	2	6	3	1	1	0	0	42
2007-2008	44361	1	67	75	2	3	1	5	4681.895681	3	2	1	1	0	72.5	2	85	3	60	2	100	1	100	1	100	1	40	0	70	0	40	0	100	1	30	0	3	1	13	4	0	0	0	0	147
2007-2008	44369	1	63	56	2	3	0	5	13134.07363	3	2	0	0	0	56.25	2	67.5	2	45	1	0	0	100	1	100	1	70	0	30	0	80	1	40	0	30	0	2	1	9	3	0	0	0	0	133
2007-2008	44372	2	64	44	1	1	0	5	2691.350385	3	0	0	0	0	41.25	1	42.5	1	40	1	0	0	100	1	0	0	70	0	30	0	20	0	60	0	50	0	1	0	4	1	0	0	0	0	147
2007-2008	44381	2	68	75	1	3	0	1.43	4057.822342	2	0	1	0	0	80.625	3	85	3	76.25	2	50	0	100	1	100	1	90	1	70	0	80	1	100	1	55	0	3	2	14	5	0	0	0	0	154
2007-2008	44382	2	70	39	2	2	1	5	7384.901744	3	3	0	0	0	65	2	87.5	3	42.5	1	50	0	100	1	100	1	100	1	0	0	40	0	100	1	30	0	3	1	13	4	0	0	0	0	135
2007-2008	44409	1	67	24	2	3	0	2.91	11867.75372	2	0	0	0	0	56.25	2	55	2	57.5	2	0	0	100	1	100	1	20	0	30	0	40	0	60	0	100	1	2	1	9	3	0	0	0	0	148
2007-2008	44410	2	68	65	2	2	1	2.56	1377.597196	2	3	0	1	0	39.375	1	30	1	48.75	1	50	0	0	0	0	0	70	0	100	1	60	0	30	0	5	0	0	1	1	1	0	0	0	0	152
2007-2008	44412	2	59	34	2	3	1	3.5	11878.86686	2	2	0	0	0	61.25	2	66.25	2	56.25	2	25	0	100	1	100	1	40	0	30	0	60	0	60	0	75	0	2	0	8	2	0	0	0	0	139
2007-2008	44413	1	59	53	1	1	0	0.1	1583.473207	1	1	0	0	0	83.75	3	95	3	72.5	2	80	1	100	1	100	1	100	1	30	0	60	0	100	1	100	1	4	2	14	6	0	0	0	0	132
2007-2008	44418	2	68	43	1	3	0	5	9495.941102	3	2	0	0	0	72.5	2	80	3	65	2	50	0	100	1	100	1	70	0	70	0	40	0	100	1	50	0	2	1	9	3	0	0	0	0	152
2007-2008	44431	1	64	47	2	4	1	1.75	2471.908994	1	4	0	0	1	37.5	1	36.25	1	38.75	1	25	0	100	1	0	0	20	0	15	0	0	0	60	0	80	1	1	1	5	2	0	0	0	0	144
2007-2008	44433	1	61	66	1	3	0	3.15	6764.770268	2	1	1	0	0	73.125	2	81.25	3	65	2	80	1	100	1	75	0	70	0	70	0	80	1	30	0	80	1	2	2	10	4	0	0	0	0	152
2007-2008	44445	1	65	30	2	3	1	0.75	4034.035184	2	4	0	0	1	26.875	1	5	1	48.75	1	0	0	0	0	0	0	20	0	70	0	0	0	100	1	25	0	0	1	1	1	0	0	0	0	139
2007-2008	44456	2	63	43	1	3	0	4.83	17044.80331	3	3	0	0	0	61.25	2	57.5	2	65	2	50	0	0	0	80	1	100	1	70	0	60	0	100	1	30	0	2	1	9	3	0	0	0	0	149
2007-2008	44460	2	64	75	2	1	1	0.7	1085.113709	3	0	1	0	0	40	1	50	2	30	1	0	0	0	0	100	1	100	1	15	0	40	0	60	0	5	0	2	0	8	2	0	0	0	0	148
2007-2008	44465	2	65	63	2	4	1	2.31	1262.937319	3	3	0	0	0	73.125	2	88.75	3	57.5	2	80	1	100	1	75	0	100	1	15	0	60	0	100	1	55	0	3	1	13	4	0	0	0	0	135
2007-2008	44466	1	61	80	2	3	1	1.25	3741.488737	2	0	1	1	0	60.625	2	73.75	2	47.5	1	50	0	100	1	75	0	70	0	70	0	60	0	60	0	0	0	1	0	4	1	1	0	0	0	120
2007-2008	44474	1	72	73	2	4	1	0.88	1721.290629	3	2	0	0	0	60.625	2	70	2	51.25	2	80	1	0	0	100	1	100	1	70	0	40	0	40	0	55	0	3	0	12	3	0	0	0	0	150
2007-2008	44479	2	71	65	2	1	1	1.41	942.9874429	2	1	0	1	0	49.375	1	45	1	53.75	2	25	0	0	0	55	0	100	1	15	0	80	1	40	0	80	1	1	2	6	3	0	0	0	0	153
2007-2008	44487	2	70	62	1	3	0	5	8677.644533	3	1	0	0	0	65	2	88.75	3	41.25	1	80	1	100	1	75	0	100	1	30	0	40	0	20	0	75	0	3	0	12	3	0	0	0	0	134
2007-2008	44517	2	62	61	1	3	0	4.84	7309.908063	3	2	1	0	0	50.625	2	51.25	2	50	2	25	0	0	0	80	1	100	1	30	0	80	1	10	0	80	1	2	2	10	4	0	0	0	0	155
2007-2008	44524	2	66	33	2	1	0	2.5	1529.126965	3	4	0	0	1	55	2	62.5	2	47.5	1	50	0	0	0	100	1	100	1	30	0	0	0	60	0	100	1	2	1	9	3	0	0	0	0	147
2007-2008	44527	2	60	41	2	3	0	1.13	4505.803687	2	0	0	0	0	49.375	1	82.5	3	16.25	1	50	0	100	1	80	1	100	1	0	0	0	0	60	0	5	0	3	0	12	3	0	0	0	0	133
2007-2008	44533	2	67	41	2	2	0	3.49	4300.229514	3	2	0	1	0	68.75	2	62.5	2	75	2	80	1	0	0	100	1	70	0	70	0	100	1	100	1	30	0	2	2	10	4	0	0	0	0	141
2007-2008	44536	2	62	37	2	3	0	1.41	4626.445495	2	4	0	0	1	62.5	2	55	2	70	2	50	0	100	1	0	0	70	0	70	0	60	0	100	1	50	0	1	1	5	2	0	0	0	0	157
2007-2008	44556	2	70	64	1	1	0	0.8	1056.461236	1	1	1	0	1	50	2	50	2	50	2	25	0	0	0	75	0	100	1	30	0	60	0	30	0	80	1	1	1	5	2	1	0	1	0	68
2007-2008	44568	1	61	35	2	3	0	0.77	5216.553317	3	0	0	0	0	71.875	2	80	3	63.75	2	50	0	100	1	100	1	70	0	15	0	60	0	100	1	80	1	2	2	10	4	0	0	0	0	151
2007-2008	44569	1	67	66	1	3	0	1.49	2490.380134	2	2	0	0	0	81.25	3	100	3	62.5	2	100	1	100	1	100	1	100	1	70	0	80	1	100	1	0	0	4	2	14	6	0	0	0	0	148
2007-2008	44582	1	67	80	2	3	0	1.24	3705.014176	2	0	0	1	0	54.375	2	47.5	1	61.25	2	50	0	0	0	100	1	40	0	100	1	100	1	40	0	5	0	1	2	6	3	1	1	0	0	99
2007-2008	44587	2	64	75	2	2	1	2.02	1901.841041	1	1	0	0	0	51.875	2	37.5	1	66.25	2	25	0	0	0	25	0	100	1	70	0	80	1	60	0	55	0	1	1	5	2	0	0	0	0	152
2007-2008	44594	2	70	80	2	3	0	2.14	5087.494028	2	1	0	1	0	63.125	2	73.75	2	52.5	2	80	1	40	0	75	0	100	1	100	1	0	0	60	0	50	0	2	1	9	3	0	0	0	0	136
2007-2008	44595	2	73	40	2	4	0	3.87	2450.530611	3	1	0	0	0	47.5	1	53.75	2	41.25	1	0	0	100	1	75	0	40	0	15	0	20	0	100	1	30	0	1	1	5	2	0	0	0	0	144
2007-2008	44617	2	65	53	2	2	0	5	5295.157467	3	3	0	0	0	60.625	2	53.75	2	67.5	2	0	0	90	1	25	0	100	1	30	0	100	1	60	0	80	1	2	2	10	4	0	0	0	0	134
2007-2008	44621	1	62	55	2	2	0	5	2818.091382	3	1	0	0	0	81.25	3	80	3	82.5	3	50	0	100	1	100	1	70	0	70	0	100	1	60	0	100	1	2	2	10	4	0	0	0	0	144
2007-2008	44623	1	66	25	2	1	0	1.46	3834.24881	3	2	0	0	0	52.5	2	43.75	1	61.25	2	25	0	0	0	50	0	100	1	30	0	40	0	100	1	75	0	1	1	5	2	0	0	0	0	141
2007-2008	44624	2	59	52	1	3	0	0.93	3959.502251	2	4	1	0	1	34.375	1	11.25	1	57.5	2	25	0	0	0	0	0	20	0	100	1	0	0	100	1	30	0	0	2	2	2	0	0	0	0	139
2007-2008	44633	1	67	60	1	3	0	5	7279.121759	3	1	0	1	0	45	1	42.5	1	47.5	1	0	0	0	0	100	1	70	0	70	0	80	1	10	0	30	0	1	1	5	2	0	0	0	0	147
2007-2008	44634	1	67	74	1	2	0	1.02	1471.920847	1	1	1	1	0	56.875	2	23.75	1	90	3	25	0	0	0	0	0	70	0	100	1	80	1	100	1	80	1	0	4	3	4	1	0	1	0	2
2007-2008	44639	2	71	80	1	1	0	2.63	1200.630125	2	1	0	0	1	46.875	1	36.25	1	57.5	2	25	0	0	0	100	1	20	0	70	0	40	0	40	0	80	1	1	1	5	2	0	0	0	0	153
2007-2008	44644	1	61	42	2	3	1	1.18	13579.17186	2	0	0	0	0	59.375	2	73.75	2	45	1	25	0	100	1	100	1	70	0	70	0	0	0	60	0	50	0	2	0	8	2	0	0	0	0	151
2007-2008	44648	2	60	80	1	3	1	1.68	3821.520703	2	2	0	1	0	66.25	2	50	2	82.5	3	25	0	0	0	75	0	100	1	70	0	80	1	100	1	80	1	1	3	7	4	1	0	0	0	48
2007-2008	44671	2	70	48	1	2	0	4.55	7182.518294	3	3	0	1	0	65	2	67.5	2	62.5	2	25	0	100	1	75	0	70	0	70	0	40	0	60	0	80	1	1	1	5	2	0	0	0	0	135
2007-2008	44673	1	59	64	2	3	0	2.41	8858.458203	2	0	0	0	0	58.75	2	62.5	2	55	2	50	0	0	0	100	1	100	1	30	0	60	0	100	1	30	0	2	1	9	3	0	0	0	0	130
2007-2008	44679	2	60	80	2	3	1	1.92	7190.333703	2	1	1	1	0	45	1	42.5	1	47.5	1	0	0	0	0	100	1	70	0	70	0	60	0	60	0	0	0	1	0	4	1	1	0	0	0	24
2007-2008	44680	1	61	65	2	2	1	0.59	1360.724248	1	1	0	1	1	26.25	1	25	1	27.5	1	25	0	0	0	75	0	0	0	0	0	20	0	10	0	80	1	0	1	1	1	1	0	0	0	69
2007-2008	44684	2	67	61	1	2	1	1.57	1011.534882	1	1	0	0	0	22.5	1	22.5	1	22.5	1	0	0	20	0	0	0	70	0	0	0	0	0	60	0	30	0	0	0	0	0	0	0	0	0	142
2007-2008	44695	1	63	41	2	2	1	4.84	3825.979114	3	1	0	0	0	63.75	2	75	2	52.5	2	0	0	100	1	100	1	100	1	0	0	60	0	100	1	50	0	3	1	13	4	0	0	0	0	134
2007-2008	44698	1	59	74	1	3	0	1.51	4121.416576	2	0	0	0	0	67.5	2	73.75	2	61.25	2	25	0	100	1	100	1	70	0	100	1	40	0	100	1	5	0	2	2	10	4	0	0	0	0	133
2007-2008	44703	1	69	80	1	3	0	1.83	3846.129065	3	2	1	1	0	51.875	2	43.75	1	60	2	0	0	0	0	75	0	100	1	70	0	60	0	60	0	50	0	1	0	4	1	1	0	0	0	84
2007-2008	44720	1	63	58	1	3	0	5	11396.87619	3	2	1	0	0	60.625	2	81.25	3	40	1	50	0	100	1	75	0	100	1	30	0	40	0	60	0	30	0	2	0	8	2	0	0	0	0	133
2007-2008	44733	1	60	44	2	3	0	1.28	3028.939589	2	1	0	0	0	52.5	2	50	2	55	2	0	0	100	1	0	0	100	1	70	0	0	0	100	1	50	0	2	1	9	3	0	0	0	0	146
2007-2008	44735	2	60	33	1	3	0	1.43	4264.255212	2	0	0	0	0	65.625	2	73.75	2	57.5	2	25	0	100	1	100	1	70	0	100	1	80	1	20	0	30	0	2	2	10	4	0	0	0	0	133
2007-2008	44771	1	60	78	2	3	0	3.65	4997.811246	2	2	0	1	0	68.75	2	91.25	3	46.25	1	100	1	100	1	75	0	90	1	15	0	80	1	60	0	30	0	3	1	13	4	1	0	0	0	110
2007-2008	44780	2	61	49	2	3	0	5	15228.83468	2	1	0	0	0	65.625	2	76.25	2	55	2	25	0	80	1	100	1	100	1	0	0	60	0	60	0	100	1	3	1	13	4	0	0	0	0	136
2007-2008	44781	1	63	58	2	1	1	1.28	1719.467674	2	0	0	0	1	56.25	2	51.25	2	61.25	2	25	0	0	0	80	1	100	1	30	0	40	0	100	1	75	0	2	1	9	3	0	0	0	0	134
2007-2008	44804	2	63	80	2	3	1	2.31	5356.167567	2	2	1	1	0	63.75	2	66.25	2	61.25	2	25	0	100	1	100	1	40	0	100	1	80	1	60	0	5	0	2	2	10	4	1	1	0	0	16
2007-2008	44811	2	60	67	2	3	0	2.16	9448.32281	2	1	1	1	0	50	2	56.25	2	43.75	1	25	0	80	1	100	1	20	0	15	0	40	0	40	0	80	1	2	1	9	3	0	0	0	0	134
2007-2008	44838	1	61	71	2	3	1	1.17	2768.069429	2	3	0	0	0	63.75	2	62.5	2	65	2	50	0	100	1	0	0	100	1	100	1	20	0	60	0	80	1	2	2	10	4	0	0	0	0	151
2007-2008	44839	2	69	75	2	5	1	1.11	2416.864647	1	0	1	1	0	53.125	2	62.5	2	43.75	1	50	0	0	0	100	1	100	1	30	0	80	1	10	0	55	0	2	1	9	3	1	0	0	0	63
2007-2008	44855	1	73	64	2	3	1	1.96	3246.146949	3	2	0	1	0	50	2	73.75	2	26.25	1	25	0	100	1	100	1	70	0	30	0	40	0	30	0	5	0	2	0	8	2	0	0	0	0	142
2007-2008	44862	2	59	70	1	3	0	5	4421.505923	3	4	1	1	0	67.5	2	75	2	60	2	25	0	100	1	75	0	100	1	30	0	80	1	100	1	30	0	2	2	10	4	0	0	0	0	138
2007-2008	44864	1	65	35	1	3	1	2.94	9546.171799	3	1	0	0	0	45.625	1	52.5	2	38.75	1	80	1	60	0	0	0	70	0	70	0	0	0	60	0	25	0	1	0	4	1	0	0	0	0	140
2007-2008	44869	2	59	45	2	3	0	0.25	11038.26082	2	1	0	0	0	51.875	2	48.75	1	55	2	25	0	100	1	0	0	70	0	70	0	20	0	100	1	30	0	1	1	5	2	0	0	0	0	139
2007-2008	44871	2	61	52	2	4	1	2.5	2191.70921	3	1	0	0	0	35	1	37.5	1	32.5	1	0	0	0	0	50	0	100	1	0	0	40	0	60	0	30	0	1	0	4	1	0	0	0	0	137
2007-2008	44882	2	59	47	1	3	0	1.02	5051.128094	1	1	1	0	0	33.125	1	43.75	1	22.5	1	0	0	0	0	75	0	100	1	0	0	40	0	20	0	30	0	1	0	4	1	1	1	0	0	64
2007-2008	44883	2	68	50	1	2	0	4.72	2841.345921	2	4	0	1	0	53.125	2	68.75	2	37.5	1	25	0	100	1	80	1	70	0	30	0	60	0	10	0	50	0	2	0	8	2	0	0	0	0	153
2007-2008	44885	1	59	65	2	3	1	3.72	8858.458203	2	2	0	0	0	67.5	2	82.5	3	52.5	2	80	1	80	1	100	1	70	0	30	0	0	0	100	1	80	1	3	2	14	5	0	0	0	0	132
2007-2008	44893	1	61	44	2	3	1	0.27	4533.295081	3	4	0	1	1	66.875	2	73.75	2	60	2	80	1	40	0	75	0	100	1	30	0	60	0	100	1	50	0	2	1	9	3	0	0	0	0	151
2007-2008	44905	1	60	74	2	3	1	1.18	3612.160133	3	0	1	1	0	61.875	2	62.5	2	61.25	2	80	1	0	0	100	1	70	0	100	1	40	0	100	1	5	0	2	2	10	4	1	0	0	0	78
2007-2008	44906	2	66	70	1	3	0	3.36	5202.296782	2	2	1	0	0	74.375	2	86.25	3	62.5	2	100	1	100	1	75	0	70	0	30	0	80	1	60	0	80	1	2	2	10	4	0	0	0	0	148
2007-2008	44920	1	67	80	2	2	1	0.54	1739.772043	2	1	0	1	0	61.875	2	78.75	2	45	1	50	0	100	1	75	0	90	1	100	1	20	0	60	0	0	0	2	1	9	3	1	1	0	0	17
2007-2008	44928	1	64	77	1	2	0	4.09	1449.910515	2	1	1	0	0	54.375	2	73.75	2	35	1	50	0	100	1	75	0	70	0	30	0	0	0	60	0	50	0	1	0	4	1	0	0	0	0	145
2007-2008	44931	1	70	28	1	1	0	1.74	3010.263629	2	4	0	0	0	70.625	2	85	3	56.25	2	80	1	60	0	100	1	100	1	30	0	20	0	100	1	75	0	3	1	13	4	0	0	0	0	145
2007-2008	44937	1	61	49	2	3	1	0.25	4412.353462	2	1	1	0	0	36.875	1	31.25	1	42.5	1	25	0	0	0	0	0	100	1	15	0	20	0	60	0	75	0	1	0	4	1	0	0	0	0	152
2007-2008	44941	1	64	64	2	3	0	3.86	10072.39485	3	1	0	0	0	60.625	2	60	2	61.25	2	50	0	20	0	100	1	70	0	100	1	40	0	100	1	5	0	1	2	6	3	1	0	1	0	134
2007-2008	44960	2	68	26	2	2	1	1.92	4103.076841	3	4	0	0	0	59.375	2	70	2	48.75	1	50	0	60	0	100	1	70	0	0	0	60	0	60	0	75	0	1	0	4	1	0	0	0	0	153
2007-2008	44970	2	59	56	2	3	0	2.14	15081.71886	3	0	0	0	0	35	1	30	1	40	1	0	0	0	0	100	1	20	0	0	0	40	0	40	0	80	1	1	1	5	2	0	0	0	0	139
2007-2008	44972	2	72	44	1	2	0	2.98	3424.087624	3	3	1	0	0	46.875	1	60	2	33.75	1	0	0	100	1	100	1	40	0	30	0	0	0	100	1	5	0	2	1	9	3	0	0	0	0	137
2007-2008	44984	1	66	80	2	4	1	0.59	1594.630574	2	0	0	1	0	75	2	90	3	60	2	80	1	80	1	100	1	100	1	100	1	40	0	100	1	0	0	4	2	14	6	1	0	0	1	136
2007-2008	44988	1	61	79	1	3	0	1.83	3731.43261	3	2	1	0	0	49.375	1	50	2	48.75	1	25	0	100	1	75	0	0	0	70	0	20	0	100	1	5	0	1	1	5	2	1	0	1	0	104
2007-2008	44998	2	73	46	2	4	0	5	2450.530611	3	0	0	0	0	50.625	2	35	1	66.25	2	0	0	100	1	0	0	40	0	70	0	40	0	100	1	55	0	1	1	5	2	0	0	0	0	145
2007-2008	45006	2	69	49	1	2	1	2.88	3142.446886	3	0	0	1	0	61.25	2	81.25	3	41.25	1	25	0	100	1	100	1	100	1	15	0	80	1	40	0	30	0	3	1	13	4	0	0	0	0	154
2007-2008	45009	1	67	60	2	3	0	0.9	3985.563835	2	1	1	1	0	34.375	1	42.5	1	26.25	1	50	0	0	0	80	1	40	0	30	0	40	0	30	0	5	0	1	0	4	1	1	0	1	0	16
2007-2008	45010	1	59	31	1	3	1	3.43	10380.70664	3	0	0	0	0	85.625	3	95	3	76.25	2	80	1	100	1	100	1	100	1	30	0	100	1	100	1	75	0	4	2	14	6	0	0	0	0	132
2007-2008	45020	1	61	59	2	3	1	4.52	13765.21986	3	2	0	0	0	68.125	2	92.5	3	43.75	1	80	1	90	1	100	1	100	1	15	0	20	0	60	0	80	1	4	1	13	5	1	0	0	0	34
2007-2008	45025	2	59	67	1	3	1	1.12	3025.767329	2	1	0	1	1	40	1	35	1	45	1	25	0	0	0	75	0	40	0	30	0	80	1	40	0	30	0	0	1	1	1	1	0	0	0	130
2007-2008	45028	1	70	61	1	3	0	5	5573.906596	3	0	0	1	0	62.5	2	73.75	2	51.25	2	25	0	100	1	100	1	70	0	30	0	80	1	40	0	55	0	2	1	9	3	0	0	0	0	147
2007-2008	45029	2	66	68	2	1	0	1.65	1108.705985	1	0	0	1	0	55.625	2	60	2	51.25	2	0	0	100	1	100	1	40	0	30	0	40	0	60	0	75	0	2	0	8	2	0	0	0	0	146
2007-2008	45034	2	60	47	2	3	0	5	13186.44742	2	2	0	0	0	60.625	2	61.25	2	60	2	25	0	100	1	80	1	40	0	70	0	20	0	100	1	50	0	2	1	9	3	0	0	0	0	134
2007-2008	45049	2	64	76	1	3	0	1.99	3732.925429	3	2	1	0	0	66.875	2	93.75	3	40	1	100	1	100	1	75	0	100	1	30	0	40	0	60	0	30	0	3	0	12	3	1	0	1	0	105
2007-2008	45057	2	73	79	1	1	0	5	1072.461971	3	4	1	1	0	70.625	2	86.25	3	55	2	80	1	100	1	75	0	90	1	70	0	80	1	40	0	30	0	3	1	13	4	1	0	0	0	130
2007-2008	45058	1	71	38	1	3	0	5	13419.94769	3	2	0	0	0	73.125	2	75	2	71.25	2	0	0	100	1	100	1	100	1	70	0	60	0	100	1	55	0	3	1	13	4	0	0	0	0	154
2007-2008	45064	1	73	44	1	4	0	5	2508.428761	3	4	0	0	0	50	2	45	1	55	2	80	1	0	0	0	0	100	1	30	0	40	0	100	1	50	0	2	1	9	3	0	0	0	0	142
2007-2008	45072	2	68	56	2	4	0	5	1620.169802	3	2	0	0	0	71.875	2	81.25	3	62.5	2	80	1	100	1	75	0	70	0	30	0	60	0	60	0	100	1	2	1	9	3	0	0	0	0	155
2007-2008	45073	1	61	32	2	3	0	1.24	5216.553317	2	3	0	1	0	54.375	2	42.5	1	66.25	2	0	0	100	1	0	0	70	0	100	1	40	0	100	1	25	0	1	2	6	3	0	0	0	0	150
2007-2008	45088	1	66	73	2	3	0	4.75	7199.016963	3	1	0	0	0	56.875	2	72.5	2	41.25	1	0	0	90	1	100	1	100	1	15	0	40	0	60	0	50	0	3	0	12	3	0	0	0	0	142
2007-2008	45089	1	67	79	1	3	0	1.47	1310.294095	1	2	1	1	0	45	1	31.25	1	58.75	2	25	0	0	0	0	0	100	1	70	0	60	0	100	1	5	0	1	1	5	2	1	0	0	0	70
2007-2008	45092	2	66	27	1	1	0	0.81	3842.953977	2	4	0	0	0	66.25	2	81.25	3	51.25	2	25	0	100	1	100	1	100	1	15	0	40	0	100	1	50	0	3	1	13	4	0	0	0	0	147
2007-2008	45096	2	59	58	2	3	0	1.7	4300.428973	3	0	0	0	0	68.125	2	81.25	3	55	2	25	0	100	1	100	1	100	1	30	0	40	0	100	1	50	0	3	1	13	4	0	0	0	0	139
2007-2008	45097	2	72	22	1	2	0	1.92	4574.615016	2	0	0	0	0	66.875	2	87.5	3	46.25	1	80	1	100	1	100	1	70	0	15	0	60	0	60	0	50	0	3	0	12	3	0	0	0	0	136
2007-2008	45099	1	59	70	2	2	1	1.76	1832.351228	2	1	0	1	0	35	1	41.25	1	28.75	1	25	0	0	0	100	1	40	0	15	0	0	0	100	1	0	0	1	1	5	2	0	0	0	0	133
2007-2008	45103	1	71	40	1	3	0	2.56	17716.56717	2	2	0	0	0	61.875	2	68.75	2	55	2	0	0	100	1	75	0	100	1	30	0	40	0	100	1	50	0	2	1	9	3	0	0	0	0	153
2007-2008	45118	2	59	77	2	3	1	1.2	5402.51212	2	1	1	0	0	51.25	2	56.25	2	46.25	1	50	0	0	0	75	0	100	1	30	0	40	0	60	0	55	0	1	0	4	1	1	1	0	0	96
2007-2008	45125	2	65	26	2	1	0	0.31	3474.653686	3	4	0	0	0	72.5	2	67.5	2	77.5	2	0	0	100	1	100	1	70	0	70	0	40	0	100	1	100	1	2	2	10	4	0	0	0	0	134
2007-2008	45131	2	59	41	1	3	0	0.87	4599.401191	2	1	1	0	0	54.375	2	62.5	2	46.25	1	50	0	0	0	100	1	100	1	30	0	40	0	60	0	55	0	2	0	8	2	0	0	0	0	139
2007-2008	45141	2	68	31	2	3	0	3.41	10484.69432	3	3	0	0	0	73.125	2	53.75	2	92.5	3	25	0	100	1	0	0	90	1	70	0	100	1	100	1	100	1	2	3	11	5	0	0	0	0	154
2007-2008	45144	1	73	46	2	4	0	0.73	2450.530611	3	2	1	1	0	81.25	3	87.5	3	75	2	50	0	100	1	100	1	100	1	0	0	100	1	100	1	100	1	3	3	15	6	0	0	0	0	142
2007-2008	45145	1	67	53	1	3	0	1.17	3536.102586	2	2	0	0	0	72.5	2	62.5	2	82.5	3	0	0	100	1	80	1	70	0	70	0	100	1	60	0	100	1	2	2	10	4	0	0	0	0	141
2007-2008	45152	2	70	64	2	4	1	1.69	797.4579047	1	2	0	0	1	77.5	2	87.5	3	67.5	2	50	0	100	1	100	1	100	1	70	0	20	0	100	1	80	1	3	2	14	5	0	0	0	0	134
2007-2008	45158	2	67	38	1	2	0	2.83	3511.407024	3	4	0	0	0	52.5	2	66.25	2	38.75	1	25	0	100	1	100	1	40	0	30	0	40	0	60	0	25	0	2	0	8	2	0	0	0	0	141
2007-2008	45169	2	63	60	1	3	0	5	7543.912973	3	2	0	0	0	64.375	2	68.75	2	60	2	0	0	100	1	75	0	100	1	30	0	80	1	100	1	30	0	2	2	10	4	0	0	0	0	150
2007-2008	45185	1	61	69	1	3	0	5	6550.134395	3	2	0	1	0	52.5	2	75	2	30	1	25	0	100	1	75	0	100	1	30	0	20	0	40	0	30	0	2	0	8	2	0	0	0	0	151
2007-2008	45190	2	72	60	2	2	1	3.85	1739.732346	3	1	0	0	0	55.625	2	68.75	2	42.5	1	25	0	100	1	50	0	100	1	15	0	20	0	60	0	75	0	2	0	8	2	0	0	0	0	136
2007-2008	45194	1	60	40	1	3	1	0.58	3214.440022	2	3	0	0	0	58.75	2	37.5	1	80	3	80	1	0	0	0	0	70	0	70	0	100	1	100	1	50	0	1	2	6	3	1	1	0	0	86
2007-2008	45197	2	63	46	1	3	0	3.02	13023.37185	3	4	0	0	0	55	2	62.5	2	47.5	1	50	0	100	1	0	0	100	1	30	0	0	0	60	0	100	1	2	1	9	3	0	0	0	0	149
2007-2008	45211	2	61	80	1	3	0	1.81	2468.16936	2	2	1	1	0	58.125	2	63.75	2	52.5	2	80	1	0	0	75	0	100	1	30	0	40	0	60	0	80	1	2	1	9	3	1	1	0	0	55
2007-2008	45212	1	67	41	2	3	0	4.66	11528.87649	3	2	0	0	0	75	2	67.5	2	82.5	3	0	0	100	1	100	1	70	0	70	0	60	0	100	1	100	1	2	2	10	4	0	0	0	0	147
2007-2008	45223	1	68	61	2	2	1	1.05	1864.274292	2	1	1	1	0	35.625	1	42.5	1	28.75	1	50	0	0	0	100	1	20	0	15	0	40	0	30	0	30	0	1	0	4	1	1	0	1	0	102
2007-2008	45226	1	65	34	2	1	0	1.99	2067.739592	2	0	0	0	0	86.25	3	95	3	77.5	2	80	1	100	1	100	1	100	1	70	0	60	0	100	1	80	1	4	2	14	6	0	0	0	0	140
2007-2008	45229	2	68	68	1	2	0	1.93	868.927478	2	1	0	0	0	63.125	2	87.5	3	38.75	1	50	0	100	1	100	1	100	1	30	0	80	1	40	0	5	0	3	1	13	4	0	0	0	0	153
2007-2008	45249	1	60	29	1	3	0	1.53	8905.730301	2	2	0	0	0	73.75	2	75	2	72.5	2	80	1	100	1	100	1	20	0	15	0	100	1	100	1	75	0	3	2	14	5	0	0	0	0	147
2007-2008	45262	1	64	61	1	2	0	2.34	1111.903451	3	2	1	1	0	32.5	1	41.25	1	23.75	1	0	0	0	0	75	0	90	1	0	0	80	1	10	0	5	0	1	1	5	2	1	1	0	0	40
2007-2008	45264	1	63	50	1	1	0	1.48	1659.340657	1	4	0	0	0	49.375	1	47.5	1	51.25	2	0	0	100	1	0	0	90	1	30	0	0	0	100	1	75	0	2	1	9	3	0	0	0	0	134
2007-2008	45270	1	64	61	1	3	0	4.99	6591.013406	3	2	0	0	0	73.125	2	73.75	2	72.5	2	100	1	20	0	75	0	100	1	70	0	80	1	60	0	80	1	2	2	10	4	0	0	0	0	143
2007-2008	45278	2	60	69	1	3	0	3.65	7457.458943	3	2	1	0	0	63.125	2	63.75	2	62.5	2	80	1	0	0	75	0	100	1	30	0	80	1	60	0	80	1	2	2	10	4	0	0	0	0	134
2007-2008	45282	1	61	74	1	3	1	3.43	1176.015176	2	2	0	1	0	52.5	2	56.25	2	48.75	1	50	0	0	0	75	0	100	1	30	0	100	1	60	0	5	0	1	1	5	2	0	0	0	0	151
2007-2008	45284	2	69	53	2	5	1	4.84	10384.50842	3	4	0	0	0	82.5	3	81.25	3	83.75	3	80	1	100	1	75	0	70	0	100	1	60	0	100	1	75	0	2	2	10	4	0	0	0	0	153
2007-2008	45285	1	67	66	1	3	1	0.59	3081.597516	2	4	1	1	0	57.5	2	37.5	1	77.5	2	0	0	0	0	50	0	100	1	70	0	60	0	100	1	80	1	1	2	6	3	1	0	0	0	100
2007-2008	45295	2	59	74	1	3	0	2.56	1265.275564	3	1	0	0	0	67.5	2	87.5	3	47.5	1	50	0	100	1	100	1	100	1	30	0	60	0	100	1	0	0	3	1	13	4	0	0	0	0	139
2007-2008	45298	1	61	67	2	3	0	1.97	7593.594625	2	2	0	0	0	58.125	2	67.5	2	48.75	1	0	0	100	1	100	1	70	0	30	0	60	0	100	1	5	0	2	1	9	3	1	0	1	0	131
2007-2008	45302	2	63	67	1	3	0	5	7419.990432	3	2	0	0	0	68.75	2	81.25	3	56.25	2	50	0	100	1	75	0	100	1	30	0	40	0	100	1	55	0	2	1	9	3	1	1	0	0	10
2007-2008	45309	1	60	62	2	1	1	3.43	923.728577	2	2	1	0	0	72.5	2	95	3	50	2	80	1	100	1	100	1	100	1	70	0	80	1	20	0	30	0	4	1	13	5	0	0	0	0	147
2007-2008	45311	1	59	68	1	2	0	2.92	1011.534882	2	1	0	1	0	39.375	1	43.75	1	35	1	0	0	0	0	75	0	100	1	15	0	80	1	40	0	5	0	1	1	5	2	1	0	0	0	95
2007-2008	45313	1	66	51	2	1	0	5	2459.76455	2	0	0	1	0	60	2	70	2	50	2	80	1	0	0	100	1	100	1	0	0	60	0	40	0	100	1	3	1	13	4	0	0	0	0	142
2007-2008	45318	2	64	47	2	3	1	0.5	4399.184836	3	2	1	0	1	40.625	1	66.25	2	15	1	0	0	90	1	75	0	100	1	0	0	20	0	10	0	30	0	2	0	8	2	0	0	0	0	148
2007-2008	45319	1	70	60	1	3	0	5	5658.36919	3	2	0	0	0	57.5	2	72.5	2	42.5	1	0	0	90	1	100	1	100	1	0	0	40	0	100	1	30	0	3	1	13	4	0	0	0	0	143
2007-2008	45343	1	69	78	1	3	0	5	5185.652946	3	2	0	0	0	85.625	3	95	3	76.25	2	80	1	100	1	100	1	100	1	70	0	80	1	100	1	55	0	4	2	14	6	0	0	0	0	136
2007-2008	45350	1	69	33	1	3	0	4.24	12973.29515	3	2	0	0	0	64.375	2	81.25	3	47.5	1	25	0	100	1	100	1	100	1	30	0	0	0	60	0	100	1	3	1	13	4	0	0	0	0	136
2007-2008	45366	1	64	75	2	2	1	1.76	1768.593398	2	1	0	1	0	51.25	2	61.25	2	41.25	1	100	1	0	0	75	0	70	0	15	0	80	1	40	0	30	0	1	1	5	2	1	0	1	0	13
2007-2008	45404	2	62	80	1	3	1	5	2972.733979	2	2	0	1	0	68.125	2	53.75	2	82.5	3	50	0	0	0	75	0	90	1	70	0	80	1	100	1	80	1	1	3	7	4	1	0	1	0	33
2007-2008	45407	1	65	80	2	3	1	1.37	4958.374058	2	1	0	1	0	66.25	2	70	2	62.5	2	80	1	60	0	100	1	40	0	70	0	40	0	60	0	80	1	2	1	9	3	1	1	0	0	65
2007-2008	45420	1	69	76	2	3	0	4.38	6241.691528	3	2	0	0	0	77.5	2	81.25	3	73.75	2	50	0	100	1	75	0	100	1	100	1	40	0	100	1	55	0	2	2	10	4	0	0	0	0	138
2007-2008	45425	1	68	77	2	2	0	1.83	1891.177107	2	2	0	0	0	51.875	2	53.75	2	50	2	0	0	100	1	75	0	40	0	70	0	40	0	60	0	30	0	1	0	4	1	1	1	0	0	111
2007-2008	45433	1	61	49	2	3	0	0.94	4262.890957	3	1	0	1	1	41.25	1	56.25	2	26.25	1	25	0	100	1	0	0	100	1	0	0	80	1	20	0	5	0	2	1	9	3	1	1	0	0	32
2007-2008	45462	2	59	69	1	3	0	0.89	2794.640474	2	1	0	0	0	62.5	2	63.75	2	61.25	2	80	1	0	0	75	0	100	1	70	0	80	1	40	0	55	0	2	1	9	3	1	0	0	0	92
2007-2008	45463	2	72	61	1	1	0	0.66	918.7851157	1	2	0	0	0	53.75	2	56.25	2	51.25	2	25	0	0	0	100	1	100	1	30	0	40	0	60	0	75	0	2	0	8	2	0	0	0	0	137
2007-2008	45475	2	59	36	1	3	0	0.74	3378.387817	2	1	0	0	1	39.375	1	23.75	1	55	2	0	0	20	0	55	0	20	0	30	0	60	0	100	1	30	0	0	1	1	1	0	0	0	0	134
2007-2008	45477	1	69	56	1	4	0	1.16	2145.934834	2	4	0	0	0	64.375	2	78.75	2	50	2	100	1	100	1	75	0	40	0	0	0	80	1	40	0	80	1	2	2	10	4	0	0	0	0	138
2007-2008	45488	1	62	80	2	4	1	3.86	756.6070683	1	0	0	1	0	61.875	2	62.5	2	61.25	2	50	0	0	0	100	1	100	1	70	0	20	0	100	1	55	0	2	1	9	3	0	0	0	0	144
2007-2008	45491	2	59	78	1	3	0	3.36	4421.505923	1	1	1	1	0	42.5	1	41.25	1	43.75	1	25	0	0	0	100	1	40	0	70	0	80	1	20	0	5	0	1	1	5	2	1	0	0	1	80
2007-2008	45492	2	64	78	1	1	1	1.18	1133.405255	1	2	1	1	1	57.5	2	81.25	3	33.75	1	50	0	100	1	75	0	100	1	30	0	40	0	60	0	5	0	2	0	8	2	1	0	1	0	104
2007-2008	45496	2	63	67	2	3	0	5	8602.021892	3	2	0	1	0	52.5	2	60	2	45	1	50	0	0	0	100	1	90	1	70	0	20	0	60	0	30	0	2	0	8	2	0	0	0	0	150
2007-2008	45499	2	62	73	1	3	1	5	4047.160477	3	2	1	0	0	73.125	2	87.5	3	58.75	2	50	0	100	1	100	1	100	1	15	0	80	1	60	0	80	1	3	2	14	5	0	0	0	0	155
2007-2008	45507	2	59	70	1	3	1	0.23	1428.339347	1	1	0	0	0	48.125	1	35	1	61.25	2	25	0	0	0	75	0	40	0	70	0	20	0	100	1	55	0	0	1	1	1	0	0	0	0	139
2007-2008	45518	2	69	36	2	2	1	1.08	2991.455538	3	2	0	0	1	79.375	2	90	3	68.75	2	80	1	80	1	100	1	100	1	15	0	60	0	100	1	100	1	4	2	14	6	0	0	0	0	152
2007-2008	45520	1	61	78	2	3	0	2.33	6397.29258	2	3	0	1	0	52.5	2	45	1	60	2	0	0	0	0	80	1	100	1	70	0	40	0	100	1	30	0	2	1	9	3	1	0	0	0	94
2007-2008	45523	2	61	71	2	2	1	0.65	2844.03826	3	1	1	1	0	60	2	47.5	1	72.5	2	50	0	0	0	100	1	40	0	70	0	80	1	60	0	80	1	1	2	6	3	1	1	0	0	65
2007-2008	45530	2	71	50	2	2	1	3.79	3227.273663	3	3	0	1	0	48.125	1	55	2	41.25	1	50	0	100	1	0	0	70	0	30	0	40	0	40	0	55	0	1	0	4	1	0	0	0	0	153
2007-2008	45534	1	64	55	2	2	0	2.45	3084.251031	3	1	1	1	1	43.125	1	51.25	2	35	1	0	0	80	1	25	0	100	1	0	0	80	1	30	0	30	0	2	1	9	3	1	0	0	1	38
2007-2008	45561	1	61	79	2	3	1	1.52	2998.30198	2	0	0	0	0	46.875	1	65	2	28.75	1	0	0	60	0	100	1	100	1	30	0	20	0	60	0	5	0	2	0	8	2	1	1	0	0	84
2007-2008	45588	2	63	79	1	3	1	1.44	4226.965829	2	1	0	1	0	52.5	2	50	2	55	2	25	0	0	0	75	0	100	1	0	0	80	1	60	0	80	1	1	2	6	3	1	1	0	0	50
2007-2008	45594	1	60	78	2	3	0	1.97	5044.499104	3	2	0	1	0	77.5	2	86.25	3	68.75	2	80	1	100	1	75	0	90	1	100	1	20	0	100	1	55	0	3	2	14	5	0	0	0	0	147
2007-2008	45605	2	60	38	2	3	0	4.01	11516.53542	2	3	0	0	0	64.375	2	67.5	2	61.25	2	0	0	100	1	100	1	70	0	30	0	40	0	100	1	75	0	2	1	9	3	0	0	0	0	134
2007-2008	45625	1	72	76	1	4	0	1.96	1302.963155	2	2	1	0	0	63.125	2	87.5	3	38.75	1	50	0	100	1	100	1	100	1	70	0	40	0	40	0	5	0	3	0	12	3	1	1	0	0	37
2007-2008	45640	2	64	73	2	2	1	1.83	2776.827973	2	2	0	1	0	40.625	1	48.75	1	32.5	1	80	1	0	0	75	0	40	0	30	0	40	0	60	0	0	0	1	0	4	1	0	0	0	0	152
2007-2008	45649	2	66	73	1	3	1	1.06	1707.659349	3	2	0	1	0	68.75	2	87.5	3	50	2	50	0	100	1	100	1	100	1	70	0	40	0	40	0	50	0	3	0	12	3	0	0	0	0	148
2007-2008	45654	1	67	42	2	3	0	3.49	3746.139941	3	2	1	0	0	76.25	2	65	2	87.5	3	25	0	90	1	75	0	70	0	70	0	80	1	100	1	100	1	1	3	7	4	0	0	0	0	147
2007-2008	45658	2	61	57	1	4	0	0.28	2185.2386	1	4	0	0	1	53.75	2	48.75	1	58.75	2	25	0	90	1	80	1	0	0	70	0	60	0	100	1	5	0	2	1	9	3	0	0	0	0	137
2007-2008	45660	2	60	65	1	3	0	5	11434.75821	2	1	0	1	0	52.5	2	73.75	2	31.25	1	50	0	100	1	75	0	70	0	30	0	60	0	30	0	5	0	1	0	4	1	0	0	0	0	134
2007-2008	45662	2	67	42	2	3	0	2.46	12383.47119	2	2	0	1	0	74.375	2	82.5	3	66.25	2	50	0	80	1	100	1	100	1	100	1	40	0	100	1	25	0	3	2	14	5	0	0	0	0	140
2007-2008	45663	2	65	46	2	1	1	1.73	3320.801989	2	1	0	1	0	55	2	88.75	3	21.25	1	80	1	100	1	75	0	100	1	30	0	0	0	30	0	25	0	3	0	12	3	0	0	0	0	134
2007-2008	45664	2	67	72	2	3	1	0.87	3456.644443	2	3	0	0	0	76.25	2	75	2	77.5	2	25	0	100	1	75	0	100	1	100	1	80	1	100	1	30	0	2	3	11	5	0	0	0	0	140
2007-2008	45678	2	72	66	1	3	0	1.18	2884.735007	3	2	0	0	0	65	2	62.5	2	67.5	2	50	0	100	1	0	0	100	1	30	0	40	0	100	1	100	1	2	2	10	4	1	0	0	0	20
2007-2008	45684	1	60	55	2	3	0	2.74	10523.76689	3	1	0	0	0	73.125	2	81.25	3	65	2	80	1	100	1	75	0	70	0	70	0	40	0	100	1	50	0	2	1	9	3	1	0	0	0	93
2007-2008	45690	1	65	38	1	1	0	0.83	3215.789413	3	2	0	0	0	60	2	81.25	3	38.75	1	50	0	100	1	75	0	100	1	30	0	0	0	100	1	25	0	2	1	9	3	0	0	0	0	139
2007-2008	45692	2	61	44	2	4	0	0.21	3311.016966	2	0	1	0	0	44.375	1	41.25	1	47.5	1	50	0	0	0	75	0	40	0	70	0	20	0	0	0	100	1	0	1	1	1	0	0	0	0	137
2007-2008	45712	1	59	69	1	2	0	2.55	1020.920964	2	3	0	0	0	41.875	1	53.75	2	30	1	0	0	100	1	75	0	40	0	15	0	20	0	60	0	25	0	1	0	4	1	0	0	0	0	132
2007-2008	45728	1	67	62	2	3	0	2.7	8169.953858	3	1	0	0	0	57.5	2	60	2	55	2	25	0	100	1	75	0	40	0	70	0	20	0	100	1	30	0	1	1	5	2	1	0	0	0	128
2007-2008	45733	2	74	59	2	2	1	0.58	3027.174832	3	4	0	0	0	37.5	1	26.25	1	48.75	1	25	0	40	0	0	0	40	0	0	0	40	0	100	1	55	0	0	1	1	1	0	0	0	0	141
2007-2008	45741	2	66	43	2	3	1	2.36	13598.4956	3	3	0	0	1	40	1	36.25	1	43.75	1	0	0	0	0	75	0	70	0	15	0	60	0	20	0	80	1	0	1	1	1	0	0	0	0	147
2007-2008	45750	1	66	45	2	1	1	1.16	3368.590608	3	1	0	0	0	66.25	2	60	2	72.5	2	50	0	0	0	100	1	90	1	70	0	60	0	60	0	100	1	2	1	9	3	0	0	0	0	142
2007-2008	45753	1	74	67	2	2	1	5	1477.121373	3	3	0	0	0	61.25	2	63.75	2	58.75	2	80	1	0	0	75	0	100	1	70	0	60	0	100	1	5	0	2	1	9	3	0	0	0	0	145
2007-2008	45755	1	59	57	1	2	1	5	3035.260885	3	2	1	0	1	35.625	1	41.25	1	30	1	0	0	100	1	25	0	40	0	30	0	40	0	20	0	30	0	1	0	4	1	0	0	0	0	133
2007-2008	45759	2	68	30	1	1	0	0.47	4070.254441	1	0	0	0	0	75	2	87.5	3	62.5	2	50	0	100	1	100	1	100	1	15	0	60	0	100	1	75	0	3	1	13	4	0	0	0	0	155
2007-2008	45764	1	63	80	1	3	0	1.86	3140.041472	3	2	1	1	0	82.5	3	87.5	3	77.5	2	50	0	100	1	100	1	100	1	100	1	80	1	100	1	30	0	3	3	15	6	0	0	0	0	133
2007-2008	45767	2	64	54	2	1	0	1.79	1680.650981	2	3	0	0	0	65.625	2	76.25	2	55	2	80	1	60	0	75	0	90	1	30	0	40	0	100	1	50	0	2	1	9	3	0	0	0	0	148
2007-2008	45790	2	67	51	1	5	0	0.53	3344.720673	2	0	0	0	0	70.625	2	87.5	3	53.75	2	50	0	100	1	100	1	100	1	70	0	20	0	100	1	25	0	3	1	13	4	0	0	0	0	142
2007-2008	45808	2	60	80	2	3	1	2.55	8444.917277	3	0	1	0	0	56.875	2	48.75	1	65	2	50	0	0	0	75	0	70	0	70	0	100	1	60	0	30	0	0	1	1	1	1	0	0	0	19
2007-2008	45813	2	67	40	1	4	0	2.59	2607.026279	2	4	0	0	0	50	2	53.75	2	46.25	1	0	0	100	1	75	0	40	0	15	0	60	0	60	0	50	0	1	0	4	1	0	0	0	0	142
2007-2008	45815	2	59	67	1	3	0	1.64	2705.970782	1	1	1	1	0	60	2	53.75	2	66.25	2	50	0	0	0	75	0	90	1	100	1	80	1	30	0	55	0	1	2	6	3	0	0	0	0	140
2007-2008	45816	1	68	55	2	2	0	0.82	3393.222075	3	1	0	1	0	43.125	1	85	3	1.25	1	80	1	60	0	100	1	100	1	0	0	0	0	0	0	5	0	3	0	12	3	1	0	0	0	17
2007-2008	45823	1	73	78	2	5	1	1.47	2726.498143	3	0	0	0	0	63.125	2	82.5	3	43.75	1	50	0	80	1	100	1	100	1	70	0	40	0	60	0	5	0	3	0	12	3	1	0	1	0	82
2007-2008	45828	2	63	70	1	3	0	5	3990.169916	3	2	0	0	0	81.875	3	95	3	68.75	2	80	1	100	1	100	1	100	1	15	0	80	1	100	1	80	1	4	3	15	6	0	0	0	0	151
2007-2008	45829	1	60	80	1	3	0	2.92	4107.886102	2	1	0	1	0	52.5	2	50	2	55	2	25	0	0	0	75	0	100	1	100	1	80	1	40	0	0	0	1	2	6	3	1	1	0	0	24
2007-2008	45831	1	59	62	1	2	1	2.69	1031.721877	2	4	1	0	0	70	2	80	3	60	2	50	0	100	1	100	1	70	0	70	0	40	0	100	1	30	0	2	1	9	3	0	0	0	0	133
2007-2008	45832	2	63	44	2	3	0	3.02	10831.93575	2	4	0	0	0	42.5	1	17.5	1	67.5	2	0	0	0	0	0	0	70	0	70	0	0	0	100	1	100	1	0	2	2	2	0	0	0	0	149
2007-2008	45834	1	71	72	2	3	1	2.56	7803.532344	3	2	0	1	0	63.125	2	46.25	1	80	3	25	0	60	0	0	0	100	1	100	1	40	0	100	1	80	1	1	3	7	4	0	0	0	0	155
2007-2008	45835	2	61	53	1	4	0	4.39	2115.550972	2	1	0	0	0	55.625	2	60	2	51.25	2	0	0	100	1	100	1	40	0	30	0	0	0	100	1	75	0	2	1	9	3	0	0	0	0	135
2007-2008	45836	1	59	52	2	3	0	5	14193.1	3	4	0	0	0	65	2	81.25	3	48.75	1	25	0	100	1	100	1	100	1	30	0	40	0	100	1	25	0	3	1	13	4	0	0	0	0	132
2007-2008	45838	1	64	62	2	3	0	2.14	9979.172806	3	1	0	0	0	49.375	1	50	2	48.75	1	0	0	0	0	100	1	100	1	70	0	0	0	100	1	25	0	2	1	9	3	0	0	0	0	144
2007-2008	45842	2	66	80	2	2	1	1.73	2221.577846	3	2	1	1	0	41.25	1	30	1	52.5	2	50	0	0	0	0	0	70	0	70	0	0	0	60	0	80	1	0	1	1	1	1	0	0	0	123
2007-2008	45845	2	72	75	1	3	0	2.14	4770.763817	3	3	0	0	0	51.875	2	63.75	2	40	1	80	1	0	0	75	0	100	1	30	0	0	0	100	1	30	0	2	1	9	3	0	0	0	0	136
2007-2008	45856	1	60	55	2	3	1	4.11	13578.45518	2	4	0	0	0	69.375	2	70	2	68.75	2	80	1	100	1	0	0	100	1	100	1	20	0	100	1	55	0	3	2	14	5	0	0	0	0	146
2007-2008	45885	1	60	45	2	3	1	3.65	12027.42742	3	2	0	0	0	64.375	2	47.5	1	81.25	3	0	0	90	1	0	0	100	1	70	0	100	1	100	1	55	0	2	2	10	4	0	0	0	0	146
2007-2008	45889	2	64	67	2	1	0	0.88	800.8170389	2	0	0	1	0	45.625	1	48.75	1	42.5	1	25	0	0	0	100	1	70	0	70	0	100	1	0	0	0	0	1	1	5	2	0	0	0	0	149
2007-2008	45894	1	70	60	1	3	0	5	5544.555118	3	2	0	0	0	55.625	2	72.5	2	38.75	1	25	0	90	1	75	0	100	1	70	0	80	1	0	0	5	0	2	1	9	3	0	0	0	0	143
2007-2008	45910	2	65	55	2	2	1	1.42	4864.100621	2	0	0	0	0	52.5	2	61.25	2	43.75	1	25	0	100	1	100	1	20	0	30	0	60	0	30	0	55	0	2	0	8	2	0	0	0	0	134
2007-2008	45922	1	66	63	2	1	0	0.91	1164.417131	1	0	0	0	0	51.875	2	67.5	2	36.25	1	100	1	0	0	100	1	70	0	15	0	60	0	40	0	30	0	2	0	8	2	0	0	0	0	143
2007-2008	45925	2	59	68	1	5	0	5	8150.696505	3	2	1	0	0	65	2	55	2	75	2	25	0	100	1	75	0	20	0	100	1	60	0	60	0	80	1	1	2	6	3	0	0	0	0	139
2007-2008	45929	1	71	46	1	2	1	2.45	5082.134987	3	4	1	1	0	41.25	1	0	1	82.5	3	0	0	0	0	0	0	0	0	100	1	100	1	100	1	30	0	0	3	3	3	1	1	0	0	87
2007-2008	45939	2	60	80	2	3	0	2.07	5689.740608	3	0	0	1	0	66.25	2	67.5	2	65	2	80	1	20	0	100	1	70	0	70	0	60	0	100	1	30	0	2	1	9	3	1	0	0	0	64
2007-2008	45945	2	60	38	2	3	0	1.07	4064.480026	2	3	0	0	0	65	2	75	2	55	2	50	0	100	1	50	0	100	1	30	0	40	0	100	1	50	0	2	1	9	3	0	0	0	0	133
2007-2008	45949	1	67	47	1	3	0	2.91	4107.575502	2	1	1	0	0	57.5	2	75	2	40	1	0	0	100	1	100	1	100	1	30	0	40	0	60	0	30	0	3	0	12	3	0	0	0	0	141
2007-2008	45951	2	61	58	2	4	0	2.39	2191.70921	2	3	0	0	0	61.25	2	70	2	52.5	2	80	1	0	0	100	1	100	1	70	0	0	0	60	0	80	1	3	1	13	4	0	0	0	0	135
2007-2008	45952	1	60	52	1	4	0	5	1670.819621	2	2	0	0	0	63.125	2	81.25	3	45	1	25	0	100	1	100	1	100	1	30	0	0	0	100	1	50	0	3	1	13	4	0	0	0	0	146
2007-2008	45959	2	74	60	2	2	1	1.76	1399.751076	2	1	1	0	0	57.5	2	80	3	35	1	80	1	90	1	80	1	70	0	30	0	40	0	40	0	30	0	3	0	12	3	0	0	0	0	140
2007-2008	45966	1	63	53	2	2	1	4.38	3289.370779	3	1	0	0	0	72.5	2	73.75	2	71.25	2	25	0	100	1	100	1	70	0	70	0	80	1	60	0	75	0	2	1	9	3	0	0	0	0	134
2007-2008	45968	1	59	69	2	2	1	0.78	1587.379821	2	1	0	1	0	41.25	1	68.75	2	13.75	1	80	1	20	0	75	0	100	1	15	0	0	0	40	0	0	0	2	0	8	2	1	0	0	1	148
2007-2008	45974	1	66	41	2	1	0	0.98	3052.798606	2	2	0	0	0	68.75	2	66.25	2	71.25	2	25	0	40	0	100	1	100	1	70	0	40	0	100	1	75	0	2	1	9	3	0	0	0	0	141
2007-2008	45982	2	70	80	1	2	0	3.39	1842.711012	3	2	1	0	0	68.125	2	78.75	2	57.5	2	50	0	100	1	75	0	90	1	30	0	80	1	40	0	80	1	2	2	10	4	1	0	1	0	121
2007-2008	45989	2	60	80	2	3	1	1.44	5642.303433	2	1	0	1	0	70.625	2	66.25	2	75	2	25	0	40	0	100	1	100	1	70	0	100	1	100	1	30	0	2	2	10	4	0	0	0	0	135
2007-2008	45995	2	68	55	2	3	1	4.33	13407.19972	2	2	0	0	0	46.875	1	46.25	1	47.5	1	50	0	40	0	25	0	70	0	15	0	40	0	60	0	75	0	0	0	0	0	0	0	0	0	153
2007-2008	45997	2	59	58	2	3	0	3	15081.71886	1	1	0	0	0	45.625	1	43.75	1	47.5	1	0	0	0	0	75	0	100	1	30	0	40	0	40	0	80	1	1	1	5	2	0	0	0	0	139
2007-2008	45998	1	66	78	1	1	0	0.73	1581.600022	1	1	0	1	0	55	2	55	2	55	2	50	0	0	0	100	1	70	0	30	0	100	1	60	0	30	0	1	1	5	2	1	0	1	0	104
2007-2008	46018	1	72	23	2	4	1	1.05	3164.274815	2	4	0	0	0	56.875	2	41.25	1	72.5	2	25	0	100	1	0	0	40	0	30	0	60	0	100	1	100	1	1	2	6	3	0	0	0	0	150
2007-2008	46028	2	61	80	2	3	1	1.68	6442.501276	2	1	0	1	0	51.875	2	50	2	53.75	2	0	0	0	0	100	1	100	1	70	0	40	0	100	1	5	0	2	1	9	3	1	1	0	0	28
2007-2008	46035	1	70	74	1	3	1	4.9	3404.524724	3	2	0	0	0	75.625	2	85	3	66.25	2	50	0	100	1	100	1	90	1	30	0	80	1	100	1	55	0	3	2	14	5	0	0	0	0	144
2007-2008	46037	1	72	69	1	4	1	0.8	2234.828495	2	1	1	1	1	28.75	1	23.75	1	33.75	1	0	0	0	0	75	0	20	0	30	0	60	0	40	0	5	0	0	0	0	0	0	0	0	0	149
2007-2008	46047	2	65	55	2	1	0	3.57	2605.32981	3	2	0	0	0	71.875	2	66.25	2	77.5	2	80	1	40	0	75	0	70	0	70	0	40	0	100	1	100	1	1	2	6	3	0	0	0	0	137
2007-2008	46057	2	68	37	1	2	0	2.79	3208.554812	2	4	0	0	0	50	2	32.5	1	67.5	2	0	0	90	1	0	0	40	0	70	0	40	0	60	0	100	1	1	1	5	2	0	0	0	0	154
2007-2008	46060	1	64	20	2	4	1	0.93	2586.431749	2	4	0	0	0	57.5	2	56.25	2	58.75	2	25	0	100	1	0	0	100	1	0	0	100	1	60	0	75	0	2	1	9	3	0	0	0	0	143
2007-2008	46061	2	66	41	2	2	0	3.3	4722.153522	3	0	0	0	0	64.375	2	77.5	2	51.25	2	50	0	60	0	100	1	100	1	15	0	60	0	100	1	30	0	2	1	9	3	0	0	0	0	146
2007-2008	46069	1	61	74	2	3	0	1.43	3188.388957	2	0	0	1	0	51.875	2	60	2	43.75	1	0	0	100	1	100	1	40	0	30	0	40	0	100	1	5	0	2	1	9	3	1	0	1	0	137
2007-2008	46082	1	61	34	1	3	0	0.77	3322.975564	2	3	0	0	0	71.875	2	67.5	2	76.25	2	0	0	100	1	100	1	70	0	70	0	60	0	100	1	75	0	2	1	9	3	0	0	0	0	151
2007-2008	46095	1	64	64	1	1	0	0.68	816.6043729	2	1	0	1	0	60.625	2	58.75	2	62.5	2	80	1	0	0	55	0	100	1	30	0	40	0	100	1	80	1	2	2	10	4	0	0	0	0	143
2007-2008	46097	1	61	74	1	3	0	1.97	3731.43261	1	1	1	0	0	56.25	2	68.75	2	43.75	1	0	0	100	1	75	0	100	1	30	0	80	1	60	0	5	0	2	1	9	3	1	1	0	0	147
2007-2008	46101	2	68	65	1	2	0	3.11	917.692348	2	1	0	1	0	24.375	1	18.75	1	30	1	0	0	0	0	55	0	20	0	30	0	0	0	60	0	30	0	0	0	0	0	1	0	1	0	66
2007-2008	46114	1	67	29	1	3	0	5	12073.27127	3	2	0	0	0	55	2	42.5	1	67.5	2	0	0	100	1	0	0	70	0	30	0	40	0	100	1	100	1	1	2	6	3	0	0	0	0	146
2007-2008	46129	1	62	64	2	4	1	1.17	745.9793089	2	1	1	1	0	41.875	1	56.25	2	27.5	1	25	0	0	0	100	1	100	1	15	0	60	0	30	0	5	0	2	0	8	2	1	0	0	0	67
2007-2008	46132	2	60	55	1	3	0	5	14669.85185	2	3	0	0	0	41.25	1	42.5	1	40	1	0	0	100	1	0	0	70	0	70	0	0	0	60	0	30	0	1	0	4	1	0	0	0	0	133
2007-2008	46140	2	64	73	1	3	0	1.14	1242.586006	3	2	1	1	0	50.625	2	28.75	1	72.5	2	0	0	0	0	75	0	40	0	30	0	80	1	100	1	80	1	0	3	3	3	1	1	0	0	44
2007-2008	46145	2	66	80	2	3	1	5	6108.796632	3	2	1	0	0	79.375	2	95	3	63.75	2	80	1	100	1	100	1	100	1	100	1	60	0	40	0	55	0	4	1	13	5	1	1	0	0	65
2007-2008	46158	2	60	70	1	3	0	1.29	5000.333419	2	2	1	0	0	62.5	2	62.5	2	62.5	2	0	0	100	1	50	0	100	1	70	0	80	1	100	1	0	0	2	2	10	4	1	0	0	0	87
2007-2008	46167	2	59	75	1	3	1	0.69	1467.183797	1	2	1	0	0	57.5	2	60	2	55	2	50	0	90	1	0	0	100	1	70	0	60	0	60	0	30	0	2	0	8	2	1	0	1	0	85
2007-2008	46169	2	60	80	2	3	1	2.14	6626.783639	2	2	1	1	0	62.5	2	55	2	70	2	25	0	100	1	55	0	40	0	100	1	40	0	60	0	80	1	1	2	6	3	1	1	0	0	4
2007-2008	46170	1	64	59	2	3	1	0.64	3740.676563	2	1	0	0	1	65	2	67.5	2	62.5	2	50	0	100	1	50	0	70	0	30	0	60	0	60	0	100	1	1	1	5	2	0	0	0	0	143
2007-2008	46171	2	60	78	1	3	0	2.16	4642.831436	2	1	0	1	0	50	2	50	2	50	2	0	0	100	1	100	1	0	0	30	0	40	0	100	1	30	0	2	1	9	3	1	0	1	0	90
2007-2008	46176	2	63	72	1	3	1	2.31	4365.475735	2	1	0	0	1	59.375	2	61.25	2	57.5	2	0	0	100	1	75	0	70	0	30	0	80	1	40	0	80	1	1	2	6	3	0	0	0	0	148
2007-2008	46184	1	74	58	2	2	1	3.54	2940.729759	3	3	0	0	0	50.625	2	70	2	31.25	1	25	0	80	1	75	0	100	1	70	0	20	0	30	0	5	0	2	0	8	2	0	0	0	0	146
2007-2008	46187	2	62	56	1	4	0	0.79	1572.624611	1	4	0	0	0	50	2	45	1	55	2	80	1	0	0	0	0	100	1	70	0	40	0	30	0	80	1	2	1	9	3	0	0	0	0	156
2007-2008	46188	1	67	59	2	3	0	1.79	15081.71886	2	0	0	0	0	66.875	2	72.5	2	61.25	2	0	0	90	1	100	1	100	1	70	0	40	0	60	0	75	0	3	0	12	3	0	0	0	0	147
2007-2008	46203	2	68	64	2	2	1	0.04	1453.278625	3	1	1	0	1	55	2	37.5	1	72.5	2	80	1	0	0	0	0	70	0	70	0	100	1	40	0	80	1	1	2	6	3	0	0	0	0	154
2007-2008	46204	2	63	80	1	3	0	2.14	3392.469039	3	1	1	0	0	76.25	2	75	2	77.5	2	25	0	100	1	75	0	100	1	70	0	100	1	60	0	80	1	2	2	10	4	1	1	0	0	104
2007-2008	46210	1	60	77	1	3	1	0.87	1328.464378	2	1	1	1	0	76.25	2	75	2	77.5	2	50	0	60	0	100	1	90	1	30	0	100	1	100	1	80	1	2	3	11	5	1	0	0	0	63
2007-2008	46221	2	59	55	1	3	0	1.19	3602.525174	2	1	0	1	0	46.875	1	70	2	23.75	1	80	1	100	1	0	0	100	1	15	0	0	0	0	0	80	1	3	1	13	4	1	0	0	0	104
2007-2008	46232	2	65	58	1	4	0	2.64	2690.339853	2	2	0	0	0	42.5	1	42.5	1	42.5	1	0	0	0	0	100	1	70	0	15	0	40	0	60	0	55	0	1	0	4	1	0	0	0	0	134
2007-2008	46239	2	67	61	2	3	0	5	9527.777619	2	0	0	0	0	76.25	2	95	3	57.5	2	80	1	100	1	100	1	100	1	100	1	40	0	60	0	30	0	4	1	13	5	0	0	0	0	141
2007-2008	46246	2	59	31	2	3	1	0.72	5311.897178	2	0	0	1	0	41.875	1	72.5	2	11.25	1	0	0	100	1	100	1	90	1	15	0	0	0	0	0	30	0	3	0	12	3	0	0	0	0	139
2007-2008	46252	2	60	80	2	3	1	1.5	8381.481278	2	0	1	0	0	52.5	2	57.5	2	47.5	1	0	0	60	0	100	1	70	0	100	1	20	0	40	0	30	0	1	1	5	2	1	0	0	0	40
2007-2008	46258	2	72	62	2	1	1	2.31	784.8891191	1	4	0	0	1	52.5	2	45	1	60	2	80	1	0	0	100	1	0	0	70	0	80	1	60	0	30	0	2	1	9	3	0	0	0	0	136
2007-2008	46262	1	67	80	1	3	0	1.24	3169.141486	3	0	0	0	0	71.25	2	56.25	2	86.25	3	50	0	0	0	75	0	100	1	70	0	100	1	100	1	75	0	1	2	6	3	1	0	1	0	37
2007-2008	46264	1	65	80	2	3	1	4.95	5305.942421	3	0	1	1	0	62.5	2	70	2	55	2	80	1	0	0	100	1	100	1	30	0	80	1	30	0	80	1	3	2	14	5	1	0	0	1	27
2007-2008	46275	2	66	73	2	2	1	1.06	2224.204528	2	0	1	1	0	56.25	2	60	2	52.5	2	50	0	0	0	100	1	90	1	70	0	80	1	30	0	30	0	2	1	9	3	1	0	0	0	127
2007-2008	46281	2	67	70	1	2	0	5	1839.269773	3	2	0	1	0	51.25	2	61.25	2	41.25	1	50	0	100	1	75	0	20	0	30	0	20	0	60	0	55	0	1	0	4	1	0	0	0	0	141
2007-2008	46283	2	59	80	2	3	1	0.77	4126.398805	1	0	1	1	0	46.875	1	16.25	1	77.5	2	25	0	0	0	0	0	40	0	70	0	100	1	60	0	80	1	0	2	2	2	1	0	0	0	108
2007-2008	46288	1	59	46	1	3	1	1.26	4383.728587	3	3	0	1	0	48.125	1	65	2	31.25	1	80	1	0	0	80	1	100	1	15	0	20	0	60	0	30	0	3	0	12	3	0	0	0	0	133
2007-2008	46317	1	73	71	2	2	1	2.23	1786.813235	2	1	1	1	0	44.375	1	56.25	2	32.5	1	25	0	0	0	100	1	100	1	15	0	40	0	20	0	55	0	2	0	8	2	1	1	0	0	109
2007-2008	46319	2	63	31	1	3	0	1.9	2971.719343	3	4	0	0	0	67.5	2	75	2	60	2	0	0	100	1	100	1	100	1	30	0	60	0	100	1	50	0	3	1	13	4	0	0	0	0	137
2007-2008	46329	1	67	38	2	3	0	2.49	8765.70206	2	1	0	0	0	60	2	42.5	1	77.5	2	25	0	0	0	75	0	70	0	30	0	100	1	100	1	80	1	0	3	3	3	0	0	0	0	147
2007-2008	46334	1	71	75	2	1	1	3.23	1779.340903	3	2	0	0	0	57.5	2	75	2	40	1	0	0	100	1	100	1	100	1	30	0	40	0	60	0	30	0	3	0	12	3	0	0	0	0	154
2007-2008	46335	2	61	42	1	4	0	0.21	3418.367391	1	2	0	0	0	51.875	2	50	2	53.75	2	0	0	100	1	0	0	100	1	15	0	40	0	60	0	100	1	2	1	9	3	0	0	0	0	137
2007-2008	46343	1	59	65	2	2	0	2.92	1603.783805	2	1	0	1	0	34.375	1	48.75	1	20	1	50	0	0	0	75	0	70	0	0	0	20	0	30	0	30	0	0	0	0	0	0	0	0	0	131
2007-2008	46348	1	68	58	1	2	0	4.37	3187.395969	2	1	0	0	0	43.125	1	66.25	2	20	1	50	0	100	1	75	0	40	0	0	0	20	0	30	0	30	0	1	0	4	1	0	0	0	0	138
2007-2008	46360	2	71	48	2	3	0	3.77	13263.04702	2	2	0	0	1	48.125	1	42.5	1	53.75	2	0	0	80	1	50	0	40	0	15	0	40	0	60	0	100	1	1	1	5	2	0	0	0	0	152
2007-2008	46375	2	63	49	1	3	0	5	13534.46578	3	2	0	0	0	66.25	2	67.5	2	65	2	0	0	100	1	100	1	70	0	70	0	40	0	100	1	50	0	2	1	9	3	0	0	0	0	149
2007-2008	46380	2	62	24	1	3	1	1.08	11695.518	3	4	0	0	0	66.875	2	81.25	3	52.5	2	25	0	100	1	100	1	100	1	0	0	60	0	100	1	50	0	3	1	13	4	0	0	0	0	154
2007-2008	46387	1	60	24	2	1	0	1.53	1971.15794	3	3	0	0	0	75.625	2	68.75	2	82.5	3	25	0	100	1	50	0	100	1	70	0	60	0	100	1	100	1	2	2	10	4	0	0	0	0	147
2007-2008	46389	1	67	79	1	3	0	2.63	3948.703028	3	1	0	1	0	71.25	2	62.5	2	80	3	80	1	100	1	0	0	70	0	100	1	80	1	60	0	80	1	2	3	11	5	1	0	1	0	130
2007-2008	46405	1	63	61	2	3	1	1.08	3525.009799	2	1	0	0	0	43.125	1	55	2	31.25	1	80	1	0	0	100	1	40	0	15	0	20	0	60	0	30	0	2	0	8	2	0	0	0	0	132
2007-2008	46410	2	64	54	2	2	1	2.1	3207.523795	2	2	0	0	1	66.875	2	61.25	2	72.5	2	25	0	100	1	100	1	20	0	70	0	20	0	100	1	100	1	2	2	10	4	0	0	0	0	149
2007-2008	46412	1	62	68	2	5	1	0.58	2889.983137	1	1	0	1	0	77.5	2	92.5	3	62.5	2	80	1	100	1	100	1	90	1	30	0	80	1	60	0	80	1	4	2	14	6	0	0	0	0	144
2007-2008	46419	1	66	72	2	1	1	0.59	1821.360518	2	1	0	1	0	48.75	1	75	2	22.5	1	100	1	0	0	100	1	100	1	30	0	40	0	20	0	0	0	3	0	12	3	0	0	0	0	143
2007-2008	46436	1	68	46	1	2	1	1.43	4143.922021	2	2	0	0	0	65	2	72.5	2	57.5	2	50	0	100	1	100	1	40	0	70	0	40	0	40	0	80	1	2	1	9	3	0	0	0	0	137
2007-2008	46447	2	71	65	2	1	1	1.97	730.5693404	1	0	0	0	0	83.75	3	100	3	67.5	2	100	1	100	1	100	1	100	1	100	1	40	0	100	1	30	0	4	2	14	6	0	0	0	0	139
2007-2008	46449	1	59	51	1	2	1	1.92	3373.674811	2	1	0	0	0	38.125	1	35	1	41.25	1	0	0	100	1	0	0	40	0	15	0	60	0	40	0	50	0	1	0	4	1	0	0	0	0	134
2007-2008	46451	2	64	75	2	3	0	1.99	4444.850159	2	2	0	1	0	42.5	1	56.25	2	28.75	1	50	0	0	0	75	0	100	1	30	0	20	0	60	0	5	0	1	0	4	1	0	0	0	0	149
2007-2008	46476	1	66	73	2	1	1	0.92	1821.360518	1	0	0	1	0	55	2	56.25	2	53.75	2	25	0	0	0	100	1	100	1	70	0	40	0	100	1	5	0	2	1	9	3	0	0	0	0	143
2007-2008	46481	2	68	75	1	3	0	5	4018.363367	3	2	0	0	0	83.75	3	95	3	72.5	2	80	1	100	1	100	1	100	1	70	0	40	0	100	1	80	1	4	2	14	6	1	1	0	0	129
2007-2008	46484	2	62	54	2	3	0	4.84	14532.82813	2	1	1	0	0	42.5	1	32.5	1	52.5	2	0	0	0	0	30	0	100	1	0	0	60	0	100	1	50	0	1	1	5	2	0	0	0	0	156
2007-2008	46493	1	61	66	2	2	1	2.1	1498.517576	2	0	0	1	0	65.625	2	87.5	3	43.75	1	50	0	100	1	100	1	100	1	70	0	40	0	10	0	55	0	3	0	12	3	0	0	0	0	148
2007-2008	46496	1	61	63	2	2	0	5	1967.539568	3	0	1	1	0	50	2	90	3	10	1	100	1	60	0	100	1	100	1	0	0	0	0	40	0	0	0	3	0	12	3	1	0	0	1	144
2007-2008	46500	1	65	24	2	1	1	1.21	2523.032799	1	1	0	0	0	58.125	2	58.75	2	57.5	2	25	0	40	0	100	1	70	0	70	0	0	0	60	0	100	1	1	1	5	2	0	0	0	0	139
2007-2008	46507	2	62	80	1	3	0	3.14	2915.279524	3	2	1	1	0	40	1	50	2	30	1	25	0	0	0	75	0	100	1	15	0	40	0	60	0	5	0	1	0	4	1	1	0	1	0	132
2007-2008	46509	1	62	56	1	2	1	0.49	2741.011658	3	1	0	1	0	64.375	2	80	3	48.75	1	100	1	100	1	100	1	20	0	30	0	80	1	30	0	55	0	3	1	13	4	0	0	0	0	144
2007-2008	46528	1	67	76	1	3	0	2.78	4146.716794	3	2	1	1	0	68.75	2	75	2	62.5	2	25	0	100	1	75	0	100	1	70	0	40	0	60	0	80	1	2	1	9	3	1	0	1	0	127
2007-2008	46531	1	59	69	1	2	0	1.04	984.426624	2	1	1	0	0	36.25	1	31.25	1	41.25	1	0	0	0	0	55	0	70	0	15	0	80	1	40	0	30	0	0	1	1	1	1	0	0	1	72
2007-2008	46532	1	63	40	1	3	1	1.16	4059.478851	3	2	0	0	1	57.5	2	50	2	65	2	0	0	100	1	0	0	100	1	70	0	40	0	100	1	50	0	2	1	9	3	0	0	0	0	134
2007-2008	46537	1	66	59	1	4	0	5	2532.053472	3	1	0	0	0	75	2	87.5	3	62.5	2	80	1	100	1	100	1	70	0	30	0	20	0	100	1	100	1	3	2	14	5	0	0	0	0	142
2007-2008	46548	1	67	80	1	2	0	2	1471.920847	1	1	0	0	0	61.25	2	48.75	1	73.75	2	80	1	0	0	75	0	40	0	100	1	100	1	40	0	55	0	1	2	6	3	1	0	0	0	71
2007-2008	46559	1	63	71	2	3	1	1.16	3211.478646	3	0	0	1	0	51.25	2	48.75	1	53.75	2	50	0	0	0	75	0	70	0	15	0	80	1	40	0	80	1	0	2	2	2	0	0	0	0	134
2007-2008	46563	2	69	60	1	3	1	4.81	5975.049298	3	2	1	0	0	73.75	2	75	2	72.5	2	25	0	100	1	75	0	100	1	30	0	80	1	100	1	80	1	2	3	11	5	0	0	0	0	153
2007-2008	46569	1	64	63	2	3	1	1.24	3976.204553	2	1	0	0	0	48.125	1	31.25	1	65	2	25	0	0	0	0	0	100	1	30	0	100	1	100	1	30	0	1	2	6	3	1	0	1	0	61
2007-2008	46571	2	66	61	2	1	0	5	1025.227816	2	3	0	1	0	60.625	2	56.25	2	65	2	25	0	0	0	100	1	100	1	70	0	100	1	60	0	30	0	2	1	9	3	0	0	0	0	147
2007-2008	46580	2	63	58	2	3	0	5	13765.21986	2	2	0	1	0	46.25	1	55	2	37.5	1	50	0	0	0	100	1	70	0	0	0	40	0	60	0	50	0	1	0	4	1	0	0	0	0	150
2007-2008	46595	2	62	80	2	3	1	1.2	3918.551475	2	0	0	1	0	51.875	2	56.25	2	47.5	1	25	0	0	0	100	1	100	1	70	0	20	0	100	1	0	0	2	1	9	3	1	0	0	0	138
2007-2008	46597	2	62	45	1	4	0	2.42	3164.474595	2	1	1	1	1	45	1	55	2	35	1	80	1	0	0	100	1	40	0	30	0	40	0	20	0	50	0	2	0	8	2	0	0	0	0	156
2007-2008	46599	1	72	59	2	4	1	1.31	1976.568119	2	2	0	0	1	46.875	1	31.25	1	62.5	2	25	0	0	0	0	0	100	1	100	1	0	0	100	1	50	0	1	2	6	3	0	0	0	0	149
2007-2008	46603	1	60	73	2	3	0	1.68	5869.839187	2	2	0	0	0	53.75	2	67.5	2	40	1	50	0	100	1	100	1	20	0	30	0	60	0	40	0	30	0	2	0	8	2	1	0	0	0	114
2007-2008	46619	1	69	79	1	3	0	3.14	5053.905901	2	1	1	0	0	66.875	2	71.25	2	62.5	2	50	0	60	0	75	0	100	1	70	0	80	1	100	1	0	0	1	2	6	3	1	0	1	0	102
2007-2008	46620	1	62	54	2	4	1	3.65	1479.255721	3	0	0	0	0	65	2	81.25	3	48.75	1	25	0	100	1	100	1	100	1	15	0	60	0	40	0	80	1	3	1	13	4	0	0	0	0	144
2007-2008	46621	1	59	38	2	3	0	3.78	11178.96088	2	1	0	0	0	46.875	1	35	1	58.75	2	0	0	100	1	0	0	40	0	15	0	20	0	100	1	100	1	1	2	6	3	1	0	0	0	51
2007-2008	46656	2	59	70	1	3	1	1.7	1580.12824	1	0	1	1	0	45.625	1	28.75	1	62.5	2	50	0	0	0	25	0	40	0	100	1	80	1	40	0	30	0	0	2	2	2	1	1	0	0	133
2007-2008	46657	1	67	74	1	3	0	2.34	4014.650999	2	1	0	0	0	66.25	2	81.25	3	51.25	2	80	1	100	1	75	0	70	0	15	0	100	1	60	0	30	0	2	1	9	3	1	0	0	0	80
2007-2008	46670	2	65	80	2	5	1	2.14	7486.052532	3	0	0	1	0	64.375	2	56.25	2	72.5	2	25	0	0	0	100	1	100	1	70	0	80	1	60	0	80	1	2	2	10	4	1	1	0	0	80
2007-2008	46684	2	71	38	2	1	0	2.95	2906.680837	2	0	0	0	0	78.75	2	80	3	77.5	2	50	0	100	1	100	1	70	0	70	0	40	0	100	1	100	1	2	2	10	4	0	0	0	0	152
2007-2008	46692	2	63	78	1	3	0	2.86	4655.00824	2	1	0	0	0	58.125	2	73.75	2	42.5	1	25	0	100	1	100	1	70	0	70	0	40	0	60	0	0	0	2	0	8	2	1	1	0	0	54
2007-2008	46704	1	59	59	1	2	0	4.38	3035.260885	2	1	0	0	0	54.375	2	70	2	38.75	1	80	1	0	0	100	1	100	1	15	0	20	0	40	0	80	1	3	1	13	4	0	0	0	0	132
2007-2008	46711	2	69	34	2	2	1	1.44	3230.992326	2	4	1	0	1	29.375	1	11.25	1	47.5	1	25	0	0	0	0	0	20	0	0	0	100	1	60	0	30	0	0	1	1	1	0	0	0	0	153
2007-2008	46716	2	70	52	2	2	0	4.55	6442.551921	3	3	0	0	0	70	2	68.75	2	71.25	2	0	0	100	1	75	0	100	1	30	0	100	1	100	1	55	0	2	2	10	4	0	0	0	0	137
2007-2008	46725	2	64	35	2	5	0	2.42	10507.50957	3	3	0	0	0	73.75	2	75	2	72.5	2	0	0	100	1	100	1	100	1	30	0	60	0	100	1	100	1	3	2	14	5	0	0	0	0	148
2007-2008	46734	1	70	80	1	3	1	5	3171.85887	3	2	1	1	0	65	2	100	3	30	1	100	1	100	1	100	1	100	1	15	0	40	0	60	0	5	0	4	0	12	4	1	1	0	0	134
2007-2008	46741	1	61	38	1	3	0	0.97	3440.823786	2	2	0	0	0	51.25	2	60	2	42.5	1	0	0	100	1	100	1	40	0	15	0	40	0	40	0	75	0	2	0	8	2	0	0	0	0	149
2007-2008	46746	1	64	37	2	3	1	0.22	4464.959682	3	0	0	0	0	63.125	2	75	2	51.25	2	0	0	100	1	100	1	100	1	30	0	0	0	100	1	75	0	3	1	13	4	0	0	0	0	145
2007-2008	46756	1	61	77	2	3	1	0.77	5095.529514	2	0	0	0	0	53.125	2	73.75	2	32.5	1	25	0	100	1	100	1	70	0	70	0	0	0	60	0	0	0	2	0	8	2	1	0	0	1	12
2007-2008	46770	2	66	70	2	3	1	0.77	3791.316069	3	4	0	1	0	61.25	2	60	2	62.5	2	50	0	100	1	0	0	90	1	70	0	0	0	100	1	80	1	2	2	10	4	0	0	0	0	147
2007-2008	46781	2	65	71	2	2	0	1.42	2597.224557	2	1	1	1	0	58.75	2	55	2	62.5	2	50	0	0	0	100	1	70	0	70	0	40	0	60	0	80	1	1	1	5	2	1	1	0	0	121
2007-2008	46784	2	61	41	2	1	1	0.47	3265.13499	2	1	0	0	0	71.875	2	73.75	2	70	2	25	0	100	1	100	1	70	0	30	0	100	1	100	1	50	0	2	2	10	4	0	0	0	0	136
2007-2008	46794	2	61	51	2	3	1	0.17	5073.126904	3	3	1	0	0	51.875	2	53.75	2	50	2	25	0	0	0	100	1	90	1	30	0	40	0	100	1	30	0	2	1	9	3	0	0	0	0	150
2007-2008	46800	1	63	68	1	3	0	5	7212.282665	3	2	0	0	0	60	2	70	2	50	2	80	1	0	0	100	1	100	1	30	0	40	0	100	1	30	0	3	1	13	4	0	0	0	0	134
2007-2008	46807	1	61	66	1	3	0	0.94	2931.212604	2	1	1	1	0	50.625	2	43.75	1	57.5	2	50	0	0	0	55	0	70	0	70	0	80	1	0	0	80	1	0	2	2	2	1	0	0	1	17
2007-2008	46808	2	63	22	1	3	0	1.18	9080.696847	2	2	0	0	1	65	2	50	2	80	3	0	0	0	0	100	1	100	1	70	0	100	1	100	1	50	0	2	2	10	4	0	0	0	0	150
2007-2008	46812	1	65	58	2	3	0	3.29	13041.81494	3	3	0	0	0	53.125	2	60	2	46.25	1	50	0	0	0	100	1	90	1	30	0	40	0	60	0	55	0	2	0	8	2	0	0	0	0	140
2007-2008	46814	1	61	71	2	3	1	0.05	4424.28263	1	1	0	1	1	56.875	2	70	2	43.75	1	80	1	0	0	100	1	100	1	0	0	80	1	40	0	55	0	3	1	13	4	1	0	1	0	139
2007-2008	46822	1	61	80	2	3	1	2.12	4728.256421	2	0	1	1	0	44.375	1	41.25	1	47.5	1	50	0	0	0	75	0	40	0	70	0	80	1	40	0	0	0	0	1	1	1	1	0	0	1	26
2007-2008	46823	1	69	52	2	3	1	5	4738.9872	3	1	0	0	0	69.375	2	75	2	63.75	2	80	1	100	1	100	1	20	0	15	0	60	0	100	1	80	1	3	2	14	5	0	0	0	0	136
2007-2008	46828	1	60	72	1	3	0	1.34	1603.905009	2	3	1	1	0	72.5	2	88.75	3	56.25	2	80	1	100	1	75	0	100	1	30	0	80	1	60	0	55	0	3	1	13	4	0	0	0	0	147
2007-2008	46836	2	62	53	2	3	1	5	15701.68555	3	2	0	0	0	68.75	2	55	2	82.5	3	50	0	0	0	100	1	70	0	70	0	60	0	100	1	100	1	1	2	6	3	0	0	0	0	154
2007-2008	46853	2	63	61	1	3	0	5	7419.990432	2	4	0	0	0	36.875	1	25	1	48.75	1	25	0	0	0	55	0	20	0	15	0	20	0	60	0	100	1	0	1	1	1	0	0	0	0	150
2007-2008	46854	2	66	45	2	3	0	5	13598.4956	3	2	0	0	0	71.875	2	75	2	68.75	2	0	0	100	1	100	1	100	1	15	0	60	0	100	1	100	1	3	2	14	5	0	0	0	0	149
2007-2008	46857	2	60	72	2	3	0	3.92	5874.284351	2	1	1	0	0	51.25	2	36.25	1	66.25	2	0	0	0	0	75	0	70	0	70	0	80	1	60	0	55	0	0	1	1	1	0	0	0	0	134
2007-2008	46859	1	67	48	1	3	1	1.39	4514.598417	2	1	0	0	0	46.875	1	42.5	1	51.25	2	0	0	100	1	0	0	70	0	30	0	0	0	100	1	75	0	1	1	5	2	0	0	0	0	147
2007-2008	46867	2	66	72	1	2	1	1.57	1939.328362	2	3	0	0	0	51.875	2	55	2	48.75	1	0	0	100	1	50	0	70	0	30	0	60	0	100	1	5	0	1	1	5	2	0	0	0	0	146
2007-2008	46871	1	61	22	1	3	1	0.84	6559.303271	2	4	0	0	1	51.875	2	51.25	2	52.5	2	80	1	80	1	5	0	40	0	0	0	100	1	60	0	50	0	2	1	9	3	0	0	0	0	151
2007-2008	46874	1	63	80	2	3	1	4.75	4636.877697	2	2	1	1	0	71.25	2	70	2	72.5	2	80	1	0	0	100	1	100	1	30	0	80	1	100	1	80	1	3	3	15	6	1	1	0	0	126
2007-2008	46875	2	61	65	1	3	0	1.79	9045.998969	2	2	0	1	0	73.125	2	86.25	3	60	2	80	1	90	1	75	0	100	1	70	0	40	0	100	1	30	0	3	1	13	4	1	1	0	0	73
2007-2008	46876	2	61	61	2	4	0	4.5	1037.549632	2	0	0	0	0	67.5	2	77.5	2	57.5	2	50	0	60	0	100	1	100	1	70	0	40	0	40	0	80	1	2	1	9	3	0	0	0	0	137
2007-2008	46891	1	61	41	1	3	1	0.97	4684.402703	2	4	0	0	1	50.625	2	35	1	66.25	2	0	0	100	1	0	0	40	0	70	0	40	0	100	1	55	0	1	1	5	2	0	0	0	0	149
2007-2008	46900	2	63	54	1	3	0	1.23	11493.48832	2	4	0	0	0	65	2	47.5	1	82.5	3	0	0	90	1	0	0	100	1	70	0	60	0	100	1	100	1	2	2	10	4	0	0	0	0	149
2007-2008	46906	1	71	52	1	1	0	5	2244.019481	3	2	0	0	0	53.75	2	48.75	1	58.75	2	25	0	100	1	0	0	70	0	15	0	20	0	100	1	100	1	1	2	6	3	0	0	0	0	154
2007-2008	46909	2	64	68	1	3	0	4.86	11401.02736	3	1	1	0	0	60.625	2	68.75	2	52.5	2	50	0	100	1	55	0	70	0	30	0	40	0	60	0	80	1	1	1	5	2	0	0	0	0	147
2007-2008	46916	1	59	75	2	2	1	1.27	1861.083805	2	1	1	1	0	61.875	2	62.5	2	61.25	2	50	0	100	1	100	1	0	0	30	0	60	0	100	1	55	0	2	1	9	3	0	0	0	0	133
2007-2008	46917	2	65	31	2	1	0	4.23	3418.204679	3	2	0	0	0	61.875	2	60	2	63.75	2	0	0	40	0	100	1	100	1	15	0	40	0	100	1	100	1	2	2	10	4	0	0	0	0	135
2007-2008	46926	2	66	73	1	4	0	1.93	1392.626639	2	3	0	1	0	58.125	2	56.25	2	60	2	50	0	0	0	75	0	100	1	70	0	40	0	100	1	30	0	1	1	5	2	0	0	0	0	148
2007-2008	46927	1	70	61	1	3	0	5	5713.242525	3	2	1	0	0	70.625	2	78.75	2	62.5	2	80	1	90	1	75	0	70	0	15	0	80	1	100	1	55	0	2	2	10	4	0	0	0	0	143
2007-2008	46933	2	68	62	1	2	1	0.85	917.7477986	2	1	1	1	0	63.125	2	61.25	2	65	2	50	0	20	0	75	0	100	1	100	1	80	1	30	0	50	0	1	2	6	3	0	0	0	0	153
2007-2008	46940	2	61	62	1	1	0	0.96	1047.447805	1	4	0	1	0	43.75	1	56.25	2	31.25	1	25	0	0	0	100	1	100	1	70	0	20	0	10	0	25	0	2	0	8	2	0	0	0	0	137
2007-2008	46950	2	73	74	2	4	1	0.61	1054.098386	1	1	0	1	0	42.5	1	60	2	25	1	50	0	0	0	100	1	90	1	30	0	40	0	30	0	0	0	2	0	8	2	0	0	0	0	146
2007-2008	46961	2	61	74	2	3	1	1.14	6901.304816	1	2	0	1	0	47.5	1	63.75	2	31.25	1	80	1	0	0	75	0	100	1	15	0	20	0	60	0	30	0	2	0	8	2	1	1	0	0	61
2007-2008	46963	2	64	80	2	2	1	1.35	1888.930709	3	3	0	0	0	63.75	2	95	3	32.5	1	80	1	100	1	100	1	100	1	30	0	40	0	30	0	30	0	4	0	12	4	0	0	0	0	147
2007-2008	46969	1	69	45	1	5	0	1.49	17252.38098	3	1	0	1	0	46.25	1	75	2	17.5	1	0	0	100	1	100	1	100	1	15	0	20	0	30	0	5	0	3	0	12	3	1	0	0	0	143
2007-2008	46972	2	64	66	2	3	1	1.46	8577.9675	2	2	0	0	0	70.625	2	80	3	61.25	2	50	0	100	1	100	1	70	0	100	1	40	0	100	1	5	0	2	2	10	4	1	0	0	0	142
2007-2008	46979	2	60	61	2	3	0	2.14	11720.35851	2	1	0	0	0	64.375	2	73.75	2	55	2	25	0	100	1	100	1	70	0	70	0	40	0	60	0	50	0	2	0	8	2	0	0	0	0	133
2007-2008	46983	2	67	70	1	3	0	1.53	4438.76917	2	0	0	0	0	56.25	2	60	2	52.5	2	0	0	100	1	100	1	40	0	30	0	40	0	60	0	80	1	2	1	9	3	1	1	0	0	114
2007-2008	46990	2	67	54	2	2	1	3.02	3046.29258	3	0	0	0	0	63.75	2	75	2	52.5	2	100	1	0	0	100	1	100	1	30	0	40	0	60	0	80	1	3	1	13	4	0	0	0	0	141
2007-2008	46992	1	60	61	1	4	1	1.45	893.2052657	3	2	1	0	0	50	2	37.5	1	62.5	2	0	0	0	0	50	0	100	1	30	0	80	1	60	0	80	1	1	2	6	3	1	1	0	0	51
2007-2008	46996	2	62	77	2	3	1	1.3	3831.763611	3	0	0	1	0	65.625	2	75	2	56.25	2	100	1	0	0	100	1	100	1	30	0	100	1	40	0	55	0	3	1	13	4	0	0	0	0	155
2007-2008	47005	2	59	53	1	3	0	1.29	3959.502251	1	2	0	1	0	31.25	1	17.5	1	45	1	0	0	0	0	0	0	70	0	30	0	80	1	40	0	30	0	0	1	1	1	0	0	0	0	139
2007-2008	47012	1	70	61	2	3	0	5	6928.325752	3	3	0	0	0	83.125	3	88.75	3	77.5	2	80	1	100	1	75	0	100	1	100	1	60	0	100	1	50	0	3	2	14	5	0	0	0	0	143
2007-2008	47014	2	70	61	1	2	0	4.72	731.9455684	3	1	0	0	0	48.75	1	53.75	2	43.75	1	0	0	100	1	75	0	40	0	30	0	60	0	30	0	55	0	1	0	4	1	1	0	1	0	69
2007-2008	47041	1	70	33	2	1	0	1.74	2143.399573	2	4	0	0	1	93.75	3	95	3	92.5	3	80	1	100	1	100	1	100	1	70	0	100	1	100	1	100	1	4	3	15	6	0	0	0	0	148
2007-2008	47068	2	62	62	2	2	1	1.15	1454.226789	2	2	1	1	0	53.75	2	56.25	2	51.25	2	25	0	0	0	100	1	100	1	100	1	80	1	20	0	5	0	2	2	10	4	1	0	0	1	117
2007-2008	47069	2	60	49	1	3	0	0.51	4466.134327	2	4	1	0	1	32.5	1	11.25	1	53.75	2	25	0	0	0	0	0	20	0	15	0	80	1	40	0	80	1	0	2	2	2	1	0	0	1	84
2007-2008	47070	2	66	80	2	2	1	1.14	2316.559785	3	1	0	1	0	47.5	1	42.5	1	52.5	2	0	0	0	0	100	1	70	0	30	0	60	0	40	0	80	1	1	1	5	2	1	1	0	0	122
2007-2008	47073	2	62	71	1	3	0	2.86	3895.675183	2	2	0	1	0	60	2	81.25	3	38.75	1	50	0	100	1	75	0	100	1	15	0	20	0	40	0	80	1	2	1	9	3	0	0	0	0	156
2007-2008	47086	1	65	80	1	2	1	1.24	1446.850733	2	1	0	1	0	35.625	1	33.75	1	37.5	1	0	0	40	0	75	0	20	0	30	0	60	0	60	0	0	0	0	0	0	0	1	0	0	0	117
2007-2008	47087	1	72	63	2	4	0	5	1487.627936	3	2	0	0	0	70	2	87.5	3	52.5	2	80	1	100	1	100	1	70	0	30	0	40	0	60	0	80	1	3	1	13	4	0	0	0	0	150
2007-2008	47096	2	63	46	2	3	0	4.83	14176.683	3	2	0	0	0	61.25	2	42.5	1	80	3	0	0	0	0	100	1	70	0	100	1	40	0	100	1	80	1	1	3	7	4	0	0	0	0	149
2007-2008	47106	1	68	72	1	2	0	2.91	1645.274678	3	1	0	0	0	58.125	2	66.25	2	50	2	25	0	60	0	80	1	100	1	15	0	100	1	30	0	55	0	2	1	9	3	1	0	1	0	71
2007-2008	47116	2	68	44	2	2	1	3.47	3621.700452	3	2	0	0	0	75	2	87.5	3	62.5	2	50	0	100	1	100	1	100	1	30	0	20	0	100	1	100	1	3	2	14	5	0	0	0	0	153
2007-2008	47126	2	66	24	1	3	1	2.31	15311.84864	2	4	0	0	0	41.875	1	17.5	1	66.25	2	0	0	0	0	0	0	70	0	30	0	60	0	100	1	75	0	0	1	1	1	0	0	0	0	149
2007-2008	47150	2	62	34	1	4	0	2.48	3891.935868	3	3	0	0	0	70.625	2	73.75	2	67.5	2	25	0	100	1	100	1	70	0	30	0	40	0	100	1	100	1	2	2	10	4	0	0	0	0	156
2007-2008	47154	1	60	65	1	3	1	5	7468.362636	3	2	0	1	0	38.75	1	41.25	1	36.25	1	50	0	0	0	75	0	40	0	0	0	80	1	60	0	5	0	0	1	1	1	1	0	0	0	130
2007-2008	47157	2	68	70	1	3	0	5	3888.738742	3	2	0	0	0	79.375	2	88.75	3	70	2	80	1	100	1	75	0	100	1	70	0	80	1	100	1	30	0	3	2	14	5	0	0	0	0	154
2007-2008	47158	1	70	49	1	3	0	5	11157.59237	3	2	0	1	0	65	2	68.75	2	61.25	2	0	0	100	1	75	0	100	1	70	0	0	0	100	1	75	0	2	1	9	3	0	0	0	0	143
2007-2008	47159	1	60	47	2	5	0	4.24	12027.42742	2	4	0	0	0	35.625	1	25	1	46.25	1	0	0	60	0	0	0	40	0	15	0	20	0	100	1	50	0	0	1	1	1	0	0	0	0	146
2007-2008	47162	2	67	43	1	4	0	0.68	3209.809966	1	0	0	0	0	72.5	2	67.5	2	77.5	2	0	0	100	1	100	1	70	0	70	0	40	0	100	1	100	1	2	2	10	4	0	0	0	0	140
2007-2008	47172	1	68	36	1	2	1	5	3317.523241	3	4	0	1	0	41.875	1	67.5	2	16.25	1	0	0	100	1	100	1	70	0	0	0	20	0	40	0	5	0	2	0	8	2	0	0	0	0	138
2007-2008	47173	1	60	56	2	4	0	4.2	1730.967866	3	2	0	0	0	71.25	2	87.5	3	55	2	50	0	100	1	100	1	100	1	70	0	40	0	60	0	50	0	3	0	12	3	0	0	0	0	146
2007-2008	47175	1	60	68	1	3	0	5	7468.362636	3	1	1	0	0	80	3	90	3	70	2	80	1	100	1	80	1	100	1	70	0	80	1	100	1	30	0	4	2	14	6	0	0	0	0	146
2007-2008	47201	1	59	39	1	3	0	1.9	10380.70664	2	3	0	1	0	55.625	2	50	2	61.25	2	0	0	100	1	0	0	100	1	30	0	40	0	100	1	75	0	2	1	9	3	0	0	0	0	132
2007-2008	47210	1	67	80	2	2	1	1.46	2152.79472	3	1	1	1	0	41.25	1	50	2	32.5	1	50	0	0	0	50	0	100	1	70	0	20	0	40	0	0	0	1	0	4	1	1	0	0	0	33
2007-2008	47212	1	67	58	2	2	0	0.83	2607.382087	1	1	0	0	0	50	2	45	1	55	2	80	1	0	0	0	0	100	1	70	0	100	1	20	0	30	0	2	1	9	3	0	0	0	0	146
2007-2008	47216	1	60	57	1	3	0	2.74	9131.825481	3	1	0	0	0	75	2	95	3	55	2	80	1	100	1	100	1	100	1	70	0	20	0	100	1	30	0	4	1	13	5	0	0	0	0	147
2007-2008	47222	1	60	66	2	4	0	1.46	830.6878273	2	3	0	0	0	54.375	2	65	2	43.75	1	80	1	0	0	80	1	100	1	70	0	20	0	60	0	25	0	3	0	12	3	0	0	0	0	145
2007-2008	47223	1	68	39	1	1	0	1.97	3708.510861	2	4	0	0	0	74.375	2	87.5	3	61.25	2	50	0	100	1	100	1	100	1	30	0	40	0	100	1	75	0	3	1	13	4	0	0	0	0	137
2007-2008	47230	2	62	79	1	3	0	2.5	4006.861803	2	2	0	0	0	70.625	2	53.75	2	87.5	3	0	0	100	1	75	0	40	0	70	0	80	1	100	1	100	1	1	3	7	4	0	0	0	0	157
2007-2008	47233	2	72	61	2	1	0	0.65	728.8256106	1	0	0	0	1	50	2	80	3	20	1	80	1	40	0	100	1	100	1	30	0	0	0	20	0	30	0	3	0	12	3	0	0	0	0	136
2007-2008	47254	2	63	51	1	3	0	2.84	15042.51355	2	1	0	0	0	64.375	2	78.75	2	50	2	100	1	100	1	75	0	40	0	15	0	100	1	30	0	55	0	2	1	9	3	0	0	0	0	148
2007-2008	47265	2	66	69	2	4	0	1.93	1025.289765	2	3	1	0	0	64.375	2	56.25	2	72.5	2	50	0	0	0	75	0	100	1	70	0	80	1	60	0	80	1	1	2	6	3	0	0	0	0	149
2007-2008	47271	1	63	80	2	3	1	3.43	5064.431345	3	3	0	1	0	60.625	2	60	2	61.25	2	50	0	90	1	0	0	100	1	70	0	80	1	40	0	55	0	2	1	9	3	1	0	0	0	78
2007-2008	47272	2	64	78	1	3	1	3.85	4124.179653	3	2	0	1	0	68.125	2	77.5	2	58.75	2	50	0	90	1	100	1	70	0	70	0	60	0	100	1	5	0	2	1	9	3	1	0	0	0	82
2007-2008	47274	1	65	62	2	1	1	5	754.2611386	3	2	0	1	0	56.25	2	81.25	3	31.25	1	25	0	100	1	100	1	100	1	15	0	40	0	40	0	30	0	3	0	12	3	0	0	0	0	140
2007-2008	47276	2	60	76	2	3	0	4.29	5919.673424	2	0	1	1	0	48.125	1	70	2	26.25	1	80	1	60	0	100	1	40	0	30	0	40	0	30	0	5	0	2	0	8	2	1	1	0	0	119
2007-2008	47283	1	60	80	2	3	1	1.47	5696.297257	3	0	1	1	0	40.625	1	42.5	1	38.75	1	25	0	0	0	75	0	70	0	70	0	40	0	40	0	5	0	0	0	0	0	1	1	0	0	21
2007-2008	47287	2	72	22	2	4	0	1.88	3104.963461	2	4	0	0	0	85	3	87.5	3	82.5	3	50	0	100	1	100	1	100	1	70	0	60	0	100	1	100	1	3	2	14	5	0	0	0	0	135
2007-2008	47304	2	60	56	2	3	0	0.7	3803.192084	3	2	0	1	0	41.25	1	30	1	52.5	2	50	0	0	0	0	0	70	0	30	0	80	1	20	0	80	1	0	2	2	2	0	0	0	0	133
2007-2008	47306	1	66	79	2	1	1	0.73	1821.360518	1	0	1	0	0	59.375	2	70	2	48.75	1	80	1	80	1	100	1	20	0	30	0	60	0	100	1	5	0	3	1	13	4	0	0	0	0	143
2007-2008	47309	1	74	64	2	1	1	0	812.1842433	3	0	0	1	0	63.125	2	68.75	2	57.5	2	50	0	100	1	25	0	100	1	30	0	80	1	40	0	80	1	2	2	10	4	0	0	0	0	145
2007-2008	47318	2	64	53	1	1	0	1.79	1622.251164	2	4	0	0	0	67.5	2	95	3	40	1	80	1	100	1	100	1	100	1	70	0	20	0	40	0	30	0	4	0	12	4	0	0	0	0	148
2007-2008	47319	2	65	62	2	1	0	2.14	1364.172146	3	0	0	0	0	69.375	2	76.25	2	62.5	2	25	0	80	1	100	1	100	1	30	0	60	0	60	0	100	1	3	1	13	4	0	0	0	0	135
2007-2008	47334	1	64	53	1	3	1	0	3032.903279	3	3	0	0	1	51.25	2	45	1	57.5	2	80	1	60	0	0	0	40	0	70	0	0	0	60	0	100	1	1	1	5	2	1	0	1	0	129
2007-2008	47335	2	59	76	1	3	0	0.94	1580.12824	1	1	0	1	0	51.25	2	45	1	57.5	2	0	0	80	1	0	0	100	1	100	1	20	0	30	0	80	1	2	2	10	4	1	0	0	0	107
2007-2008	47337	2	67	48	2	2	0	0.68	3823.587015	2	0	0	0	0	35.625	1	43.75	1	27.5	1	0	0	100	1	75	0	0	0	0	0	20	0	60	0	30	0	1	0	4	1	0	0	0	0	140
2007-2008	47343	1	69	80	1	3	1	1.67	3846.129065	3	2	0	0	1	56.875	2	63.75	2	50	2	0	0	100	1	55	0	100	1	30	0	80	1	60	0	30	0	2	1	9	3	0	0	0	0	137
2007-2008	47352	2	69	66	2	4	0	0.88	830.6878273	1	0	0	1	0	65	2	70	2	60	2	80	1	0	0	100	1	100	1	100	1	0	0	60	0	80	1	3	2	14	5	1	0	0	0	66
2007-2008	47360	2	59	30	1	3	0	0.4	3378.387817	2	1	0	0	1	40	1	30	1	50	2	0	0	100	1	0	0	20	0	70	0	20	0	60	0	50	0	1	0	4	1	0	0	0	0	140
2007-2008	47369	1	66	75	2	1	0	0.73	1597.417792	1	0	0	0	0	54.375	2	62.5	2	46.25	1	50	0	0	0	100	1	100	1	15	0	80	1	60	0	30	0	2	1	9	3	1	0	1	0	93
2007-2008	47382	1	72	69	2	2	1	1.31	1775.061169	2	0	0	1	0	52.5	2	55	2	50	2	80	1	0	0	100	1	40	0	0	0	60	0	60	0	80	1	2	1	9	3	0	0	0	0	149
2007-2008	47384	1	73	64	1	1	1	0.7	873.8073691	1	4	0	0	0	72.5	2	65	2	80	3	0	0	90	1	100	1	70	0	70	0	100	1	100	1	50	0	2	2	10	4	1	0	0	0	85
2007-2008	47385	1	67	29	2	3	0	5	11867.75372	2	1	0	0	0	45	1	36.25	1	53.75	2	25	0	100	1	0	0	20	0	15	0	20	0	100	1	80	1	1	2	6	3	0	0	0	0	147
2007-2008	47395	2	69	40	1	3	1	5	10954.72109	3	4	0	0	0	69.375	2	75	2	63.75	2	0	0	100	1	100	1	100	1	70	0	60	0	100	1	25	0	3	1	13	4	0	0	0	0	153
2007-2008	47416	1	74	36	1	1	0	1.36	3884.024608	2	4	0	0	0	28.125	1	25	1	31.25	1	0	0	60	0	0	0	40	0	0	0	40	0	60	0	25	0	0	0	0	0	0	0	0	0	144
2007-2008	47455	2	70	73	1	3	0	5	4157.492365	2	2	1	1	0	64.375	2	88.75	3	40	1	80	1	100	1	75	0	100	1	0	0	80	1	30	0	50	0	3	1	13	4	0	0	0	0	135
2007-2008	47469	1	60	55	1	3	1	5	11782.48096	3	2	0	0	0	70	2	88.75	3	51.25	2	80	1	100	1	75	0	100	1	30	0	40	0	60	0	75	0	3	0	12	3	0	0	0	0	146
2007-2008	47485	1	60	61	2	3	0	5	8577.9675	3	2	0	0	0	70	2	81.25	3	58.75	2	50	0	100	1	75	0	100	1	15	0	40	0	100	1	80	1	2	2	10	4	0	0	0	0	147
2007-2008	47505	2	59	78	1	3	0	1.75	1244.491103	3	1	0	1	0	60	2	68.75	2	51.25	2	0	0	100	1	75	0	100	1	70	0	20	0	40	0	75	0	2	0	8	2	1	1	0	0	69
2007-2008	47511	2	59	71	1	3	1	0.71	1467.183797	1	0	1	0	0	50	2	37.5	1	62.5	2	50	0	0	0	0	0	100	1	70	0	80	1	100	1	0	0	1	2	6	3	0	0	0	0	138
2007-2008	47520	2	63	56	1	3	0	5	11944.54294	3	2	0	0	0	46.25	1	42.5	1	50	2	50	0	0	0	50	0	70	0	30	0	80	1	60	0	30	0	0	1	1	1	0	0	0	0	150
2007-2008	47532	2	63	62	2	3	0	4.64	8602.021892	3	2	0	0	0	58.75	2	56.25	2	61.25	2	50	0	0	0	75	0	100	1	30	0	40	0	100	1	75	0	1	1	5	2	0	0	0	0	151
2007-2008	47537	2	65	54	1	1	0	5	2819.683115	3	3	0	0	0	56.25	2	48.75	1	63.75	2	50	0	0	0	75	0	70	0	15	0	80	1	60	0	100	1	0	2	2	2	0	0	0	0	133
2007-2008	47552	2	71	56	1	1	0	5	2008.029113	3	2	0	0	0	81.25	3	95	3	67.5	2	80	1	100	1	100	1	100	1	30	0	60	0	100	1	80	1	4	2	14	6	0	0	0	0	153
2007-2008	47564	1	67	46	2	3	0	0.52	3746.139941	3	2	0	0	0	61.875	2	46.25	1	77.5	2	25	0	60	0	0	0	100	1	30	0	80	1	100	1	100	1	1	3	7	4	0	0	0	0	148
2007-2008	47567	1	59	58	2	2	1	0.44	3262.461307	3	3	0	1	1	34.375	1	31.25	1	37.5	1	25	0	0	0	0	0	100	1	0	0	80	1	40	0	30	0	1	1	5	2	1	0	0	0	144
2007-2008	47571	1	59	38	1	2	1	0.71	3809.680641	2	3	0	0	0	45.625	1	65	2	26.25	1	80	1	40	0	100	1	40	0	15	0	0	0	60	0	30	0	2	0	8	2	0	0	0	0	133
2007-2008	47588	2	64	77	2	3	1	2.88	4816.962239	3	2	0	1	0	74.375	2	63.75	2	85	3	80	1	0	0	75	0	100	1	100	1	100	1	60	0	80	1	2	3	11	5	1	0	1	0	42
2007-2008	47600	1	71	38	1	1	0	1.47	5459.378586	3	4	0	1	0	64.375	2	60	2	68.75	2	25	0	100	1	75	0	40	0	15	0	100	1	60	0	100	1	1	2	6	3	0	0	0	0	152
2007-2008	47601	2	66	80	2	3	0	2.14	6369.973772	3	0	0	1	0	41.875	1	35	1	48.75	1	0	0	0	0	100	1	40	0	70	0	20	0	100	1	5	0	1	1	5	2	1	0	0	0	58
2007-2008	47614	2	60	75	2	3	1	1.56	5814.200401	1	1	1	0	0	56.875	2	58.75	2	55	2	50	0	40	0	75	0	70	0	70	0	0	0	100	1	50	0	0	1	1	1	0	0	0	0	134
2007-2008	47620	1	73	71	2	1	0	0.87	998.0247883	1	0	0	0	1	61.25	2	50	2	72.5	2	80	1	0	0	100	1	20	0	30	0	60	0	100	1	100	1	2	2	10	4	0	0	0	0	143
2007-2008	47623	1	70	55	1	2	1	5	2214.074561	3	2	0	0	0	68.75	2	72.5	2	65	2	50	0	100	1	100	1	40	0	70	0	40	0	100	1	50	0	2	1	9	3	0	0	0	0	143
2007-2008	47636	1	60	74	1	1	0	1.66	1098.065913	1	0	1	1	0	47.5	1	50	2	45	1	0	0	0	0	100	1	100	1	30	0	80	1	40	0	30	0	2	1	9	3	0	0	0	0	146
2007-2008	47650	2	69	63	2	3	1	5	8281.66256	3	3	0	0	0	68.125	2	83.75	3	52.5	2	80	1	80	1	75	0	100	1	30	0	40	0	60	0	80	1	3	1	13	4	0	0	0	0	154
2007-2008	47661	1	63	72	1	3	1	4.38	3944.484384	2	1	0	1	0	73.125	2	80	3	66.25	2	50	0	100	1	100	1	70	0	70	0	40	0	100	1	55	0	2	1	9	3	1	0	1	0	127
2007-2008	47678	1	66	62	1	1	0	2.15	1238.37343	2	4	1	0	1	45.625	1	30	1	61.25	2	50	0	0	0	0	0	70	0	70	0	20	0	100	1	55	0	0	1	1	1	0	0	0	0	142
2007-2008	47689	1	60	79	2	3	0	1.17	3104.265377	3	2	1	0	0	61.875	2	63.75	2	60	2	0	0	80	1	75	0	100	1	70	0	80	1	60	0	30	0	2	1	9	3	1	1	0	0	72
2007-2008	47702	2	59	29	2	3	0	0.74	8671.902055	3	0	0	0	0	61.875	2	55	2	68.75	2	0	0	100	1	50	0	70	0	15	0	60	0	100	1	100	1	1	2	6	3	0	0	0	0	138
2007-2008	47717	1	66	21	2	1	0	0	3733.400972	3	4	0	0	1	63.75	2	55	2	72.5	2	0	0	100	1	80	1	40	0	15	0	100	1	100	1	75	0	2	2	10	4	0	0	0	0	142
2007-2008	47721	2	67	61	1	2	1	3.46	1088.336098	3	2	0	0	0	51.25	2	53.75	2	48.75	1	0	0	100	1	75	0	40	0	30	0	100	1	60	0	5	0	1	1	5	2	1	0	0	0	29
2007-2008	47730	1	63	67	2	3	1	1.34	3377.34605	1	2	0	0	0	81.25	3	92.5	3	70	2	80	1	100	1	100	1	90	1	100	1	20	0	60	0	100	1	4	2	14	6	0	0	0	0	133
2007-2008	47738	1	59	36	2	3	1	0.63	9892.258182	3	3	0	0	1	41.25	1	33.75	1	48.75	1	25	0	40	0	0	0	70	0	15	0	20	0	60	0	100	1	0	1	1	1	0	0	0	0	132
2007-2008	47740	2	60	67	2	3	1	3.92	8645.459273	3	1	1	0	0	74.375	2	95	3	53.75	2	80	1	100	1	100	1	100	1	15	0	80	1	40	0	80	1	4	2	14	6	0	0	0	0	134
2007-2008	47778	2	62	67	2	3	0	1	3279.962063	2	1	1	1	1	41.25	1	25	1	57.5	2	0	0	0	0	0	0	100	1	30	0	80	1	40	0	80	1	1	2	6	3	1	0	1	0	25
2007-2008	47788	1	67	75	2	3	0	2.56	4929.452888	2	1	1	0	0	81.25	3	81.25	3	81.25	3	50	0	100	1	75	0	100	1	70	0	100	1	100	1	55	0	2	2	10	4	1	0	0	0	146
2007-2008	47793	2	70	56	1	1	0	5	1461.868641	3	2	0	0	0	34.375	1	42.5	1	26.25	1	25	0	0	0	75	0	70	0	30	0	0	0	20	0	55	0	0	0	0	0	0	0	0	0	134
2007-2008	47795	2	62	80	1	3	0	1.7	1569.614661	1	4	1	1	0	56.25	2	63.75	2	48.75	1	80	1	0	0	75	0	100	1	70	0	80	1	40	0	5	0	2	1	9	3	1	0	0	1	58
2007-2008	47797	1	60	60	2	4	0	1.6	786.4987309	3	2	0	0	0	83.75	3	95	3	72.5	2	80	1	100	1	100	1	100	1	70	0	60	0	60	0	100	1	4	1	13	5	1	0	1	0	44
2007-2008	47802	2	66	40	2	1	0	3.68	1616.039516	3	0	0	0	0	61.25	2	75	2	47.5	1	0	0	100	1	100	1	100	1	30	0	0	0	60	0	100	1	3	1	13	4	0	0	0	0	147
2007-2008	47803	1	65	35	2	1	0	1.45	2482.043766	2	2	0	0	0	69.375	2	90	3	48.75	1	80	1	100	1	80	1	100	1	0	0	60	0	60	0	75	0	4	0	12	4	0	0	0	0	138
2007-2008	47808	1	60	52	2	3	0	5	10523.76689	3	1	0	0	0	60	2	65	2	55	2	50	0	40	0	100	1	70	0	0	0	80	1	60	0	80	1	1	2	6	3	0	0	0	0	145
2007-2008	47813	2	66	63	1	1	0	5	568.7670207	3	1	0	0	0	36.875	1	30	1	43.75	1	25	0	0	0	75	0	20	0	15	0	40	0	20	0	100	1	0	1	1	1	0	0	0	0	148
2007-2008	47819	2	60	59	1	3	0	5	14807.88441	3	2	0	0	0	81.875	3	95	3	68.75	2	80	1	100	1	100	1	100	1	15	0	80	1	100	1	80	1	4	3	15	6	0	0	0	0	135
2007-2008	47833	2	63	35	1	3	0	0.69	3322.975564	2	4	0	0	1	42.5	1	25	1	60	2	0	0	0	0	30	0	70	0	30	0	60	0	100	1	50	0	0	1	1	1	0	0	0	0	149
2007-2008	47846	1	60	79	1	3	0	1.31	1560.257456	2	3	0	1	0	53.75	2	53.75	2	53.75	2	50	0	0	0	75	0	90	1	15	0	20	0	100	1	80	1	1	2	6	3	1	0	1	0	60
2007-2008	47851	2	60	80	2	3	0	1.61	5700.611	1	1	0	0	0	50.625	2	63.75	2	37.5	1	25	0	90	1	100	1	40	0	70	0	40	0	40	0	0	0	2	0	8	2	1	1	0	0	133
2007-2008	47894	1	60	43	1	3	0	0.81	9753.354148	3	2	0	0	0	75.625	2	73.75	2	77.5	2	50	0	100	1	75	0	70	0	70	0	40	0	100	1	100	1	1	2	6	3	0	0	0	0	146
2007-2008	47910	2	63	52	2	3	0	4.75	15750.50914	2	0	0	1	1	55	2	42.5	1	67.5	2	0	0	100	1	0	0	70	0	100	1	40	0	100	1	30	0	1	2	6	3	1	1	0	0	110
2007-2008	47924	2	59	38	2	3	0	3.57	11878.86686	3	1	0	0	0	75	2	95	3	55	2	80	1	100	1	100	1	100	1	70	0	20	0	100	1	30	0	4	1	13	5	0	0	0	0	139
2007-2008	47931	2	64	80	2	3	1	2.07	5062.02608	2	0	0	1	0	62.5	2	76.25	2	48.75	1	25	0	100	1	80	1	100	1	15	0	40	0	60	0	80	1	3	1	13	4	0	0	0	0	148
2007-2008	47939	1	74	75	1	2	1	5	1347.424215	3	1	0	1	0	67.5	2	68.75	2	66.25	2	80	1	100	1	75	0	20	0	70	0	100	1	40	0	55	0	2	1	9	3	0	0	0	0	145
2007-2008	47958	1	63	49	2	3	0	5	12185.41481	3	2	0	0	0	71.875	2	76.25	2	67.5	2	25	0	80	1	100	1	100	1	30	0	40	0	100	1	100	1	3	2	14	5	0	0	0	0	133
2007-2008	47994	2	62	80	2	3	0	2.14	4503.175781	2	2	1	1	0	90	3	90	3	90	3	80	1	80	1	100	1	100	1	100	1	80	1	100	1	80	1	4	4	15	6	0	0	0	0	155
2007-2008	48005	2	61	73	2	3	0	1.79	7282.7881	2	0	1	1	0	33.75	1	42.5	1	25	1	50	0	0	0	100	1	20	0	30	0	0	0	40	0	30	0	1	0	4	1	1	0	0	0	33
2007-2008	48006	1	67	78	1	3	0	2.56	5035.273019	2	1	1	1	0	50	2	48.75	1	51.25	2	80	1	0	0	75	0	40	0	70	0	40	0	40	0	55	0	1	0	4	1	1	1	0	0	109
2007-2008	48016	1	70	75	2	4	1	2.74	960.1137213	2	2	0	0	0	58.75	2	62.5	2	55	2	80	1	0	0	100	1	70	0	70	0	0	0	100	1	50	0	2	1	9	3	0	0	0	0	143
2007-2008	48018	1	60	59	1	1	0	5	1670.819621	3	1	0	1	0	55.625	2	81.25	3	30	1	50	0	100	1	75	0	100	1	30	0	20	0	20	0	50	0	2	0	8	2	0	0	0	0	146
2007-2008	48021	1	74	58	2	2	1	3.23	2894.040094	3	2	1	0	0	35.625	1	55	2	16.25	1	0	0	100	1	50	0	70	0	0	0	0	0	60	0	5	0	1	0	4	1	0	0	0	0	146
2007-2008	48023	2	61	49	1	3	1	0.65	5352.768773	2	0	1	0	0	45	1	47.5	1	42.5	1	0	0	100	1	0	0	90	1	100	1	40	0	30	0	0	0	2	1	9	3	0	0	0	0	136
2007-2008	48040	1	74	62	2	2	0	1.73	1438.296166	2	1	0	1	0	60.625	2	87.5	3	33.75	1	80	1	100	1	80	1	90	1	70	0	40	0	20	0	5	0	4	0	12	4	1	0	1	0	118
2007-2008	48047	1	69	56	2	5	0	5	17975.00693	3	1	1	0	0	60	2	50	2	70	2	0	0	0	0	100	1	100	1	30	0	100	1	100	1	50	0	2	2	10	4	0	0	0	0	136
2007-2008	48050	2	68	50	1	1	1	1.41	1476.431276	1	2	1	0	0	47.5	1	60	2	35	1	0	0	100	1	50	0	90	1	30	0	20	0	60	0	30	0	2	0	8	2	0	0	0	0	154
2007-2008	48051	2	62	46	1	3	1	1.15	3903.731793	2	1	1	0	0	43.75	1	50	2	37.5	1	0	0	0	0	100	1	100	1	30	0	0	0	40	0	80	1	2	1	9	3	0	0	0	0	156
2007-2008	48065	1	61	79	1	3	0	1.43	1333.514451	1	0	0	1	0	47.5	1	43.75	1	51.25	2	0	0	0	0	75	0	100	1	70	0	40	0	40	0	55	0	1	0	4	1	1	0	0	0	47
2007-2008	48069	2	68	59	2	3	1	5	13407.19972	3	2	0	1	0	55.625	2	71.25	2	40	1	50	0	90	1	75	0	70	0	15	0	60	0	10	0	75	0	1	0	4	1	0	0	0	0	153
2007-2008	48076	1	60	70	1	3	0	4.67	4215.14569	3	2	0	0	0	72.5	2	81.25	3	63.75	2	50	0	100	1	75	0	100	1	70	0	80	1	100	1	5	0	2	2	10	4	0	0	0	0	146
2007-2008	48081	2	69	38	1	5	0	5	8148.787909	3	2	0	0	0	56.25	2	47.5	1	65	2	0	0	20	0	100	1	70	0	30	0	80	1	100	1	50	0	1	2	6	3	0	0	0	0	151
2007-2008	48088	1	62	37	2	4	0	1.79	2268.383866	2	1	0	1	1	55.625	2	47.5	1	63.75	2	50	0	100	1	0	0	40	0	15	0	40	0	100	1	100	1	1	2	6	3	0	0	0	0	144
2007-2008	48130	1	63	23	2	1	1	1.28	2680.283722	2	4	0	1	0	49.375	1	35	1	63.75	2	0	0	100	1	0	0	40	0	15	0	100	1	40	0	100	1	1	2	6	3	0	0	0	0	134
2007-2008	48133	1	61	52	1	3	0	0.5	3543.436624	2	1	0	0	1	60.625	2	75	2	46.25	1	50	0	80	1	100	1	70	0	15	0	100	1	40	0	30	0	2	1	9	3	0	0	0	0	152
2007-2008	48140	2	69	69	2	1	1	0.98	830.6878273	2	2	1	0	0	62.5	2	80	3	45	1	80	1	100	1	100	1	40	0	70	0	0	0	30	0	80	1	3	1	13	4	1	1	0	0	66
2007-2008	48148	2	71	49	1	4	0	1.64	3244.630514	2	2	0	0	0	63.75	2	67.5	2	60	2	50	0	100	1	100	1	20	0	30	0	60	0	100	1	50	0	2	1	9	3	0	0	0	0	153
2007-2008	48150	1	59	36	1	3	1	4.66	10380.70664	2	2	0	1	0	71.25	2	75	2	67.5	2	50	0	100	1	50	0	100	1	30	0	60	0	100	1	80	1	2	2	10	4	0	0	0	0	130
2007-2008	48155	1	72	38	2	2	1	1.27	3587.819214	3	0	0	0	0	56.25	2	50	2	62.5	2	0	0	0	0	100	1	100	1	0	0	100	1	100	1	50	0	2	2	10	4	0	0	0	0	150
2007-2008	48156	2	62	57	2	3	1	3.93	16486.76983	3	3	0	0	0	55	2	66.25	2	43.75	1	25	0	100	1	100	1	40	0	30	0	40	0	100	1	5	0	2	1	9	3	0	0	0	0	154
2007-2008	48159	1	65	61	1	2	1	2.35	929.749294	3	3	1	1	0	46.25	1	46.25	1	46.25	1	25	0	90	1	0	0	70	0	100	1	40	0	40	0	5	0	1	1	5	2	1	0	1	0	79
2007-2008	48165	1	67	36	2	3	1	0.58	5311.897178	2	1	0	0	1	46.25	1	10	1	82.5	3	0	0	0	0	0	0	40	0	70	0	100	1	60	0	100	1	0	2	2	2	0	0	0	0	147
2007-2008	48176	2	60	59	2	3	0	5	19606.253	2	1	0	1	0	35.625	1	42.5	1	28.75	1	0	0	100	1	50	0	20	0	0	0	80	1	30	0	5	0	1	1	5	2	0	0	0	0	134
2007-2008	48182	2	63	57	1	3	0	2.14	11944.54294	2	1	0	1	0	68.125	2	68.75	2	67.5	2	0	0	100	1	75	0	100	1	70	0	40	0	60	0	100	1	2	1	9	3	0	0	0	0	148
2007-2008	48193	1	59	80	1	3	0	4.02	3326.776207	2	0	0	0	0	51.875	2	55	2	48.75	1	80	1	0	0	100	1	40	0	70	0	60	0	60	0	5	0	2	0	8	2	1	0	0	0	149
2007-2008	48196	2	63	33	1	3	1	0.52	3889.343885	2	4	0	0	1	41.25	1	36.25	1	46.25	1	25	0	100	1	0	0	20	0	15	0	40	0	30	0	100	1	1	1	5	2	0	0	0	0	136
2007-2008	48200	1	67	55	1	3	1	1.18	3536.102586	2	2	0	0	1	63.75	2	67.5	2	60	2	0	0	100	1	100	1	70	0	70	0	40	0	100	1	30	0	2	1	9	3	1	0	1	0	146
2007-2008	48214	2	74	26	2	3	1	3.96	11543.73984	3	4	0	1	0	28.75	1	35	1	22.5	1	0	0	100	1	0	0	40	0	0	0	20	0	20	0	50	0	1	0	4	1	1	0	0	0	103
2007-2008	48222	1	67	35	1	3	0	1.65	9835.605551	2	2	0	0	0	61.875	2	81.25	3	42.5	1	25	0	100	1	100	1	100	1	0	0	20	0	100	1	50	0	3	1	13	4	0	0	0	0	148
2007-2008	48250	1	65	38	2	1	0	4.12	2482.043766	3	0	0	0	0	56.875	2	56.25	2	57.5	2	25	0	0	0	100	1	100	1	15	0	40	0	100	1	75	0	2	1	9	3	0	0	0	0	139
2007-2008	48257	2	64	51	2	3	1	1.82	5714.467312	2	1	0	1	1	51.25	2	75	2	27.5	1	0	0	100	1	100	1	100	1	0	0	0	0	30	0	80	1	3	1	13	4	0	0	0	0	148
2007-2008	48264	2	60	44	2	4	1	3.13	2447.787288	3	3	0	0	0	59.375	2	66.25	2	52.5	2	25	0	40	0	100	1	100	1	15	0	40	0	100	1	55	0	2	1	9	3	0	0	0	0	134
2007-2008	48270	2	63	31	1	3	0	2.42	9687.576178	2	4	0	0	0	70.625	2	81.25	3	60	2	25	0	100	1	100	1	100	1	30	0	60	0	100	1	50	0	3	1	13	4	0	0	0	0	135
2007-2008	48271	1	64	72	1	3	0	2.59	4642.831436	1	2	1	1	1	40.625	1	31.25	1	50	2	25	0	0	0	0	0	100	1	30	0	80	1	60	0	30	0	1	1	5	2	1	0	0	0	117
2007-2008	48298	1	71	56	1	3	0	1.39	4310.835466	2	1	0	1	0	84.375	3	86.25	3	82.5	3	100	1	100	1	75	0	70	0	70	0	60	0	100	1	100	1	2	2	10	4	0	0	0	0	153
2007-2008	48307	1	64	40	1	3	0	5	13620.30373	3	2	0	0	0	50	2	60	2	40	1	25	0	40	0	75	0	100	1	30	0	0	0	100	1	30	0	1	1	5	2	0	0	0	0	145
2007-2008	48308	1	65	37	1	1	0	0.74	3215.789413	2	2	0	0	0	70.625	2	88.75	3	52.5	2	80	1	100	1	75	0	100	1	0	0	60	0	100	1	50	0	3	1	13	4	1	0	1	0	125
2007-2008	48335	1	61	66	2	3	0	2.42	3480.099043	2	2	0	1	0	52.5	2	65	2	40	1	0	0	60	0	100	1	100	1	30	0	20	0	60	0	50	0	2	0	8	2	0	0	0	0	150
2007-2008	48368	2	68	78	1	3	0	5	4180.781136	3	2	0	1	0	48.75	1	53.75	2	43.75	1	0	0	40	0	75	0	100	1	30	0	40	0	100	1	5	0	1	1	5	2	1	0	0	0	129
2007-2008	48370	1	70	50	2	1	0	4.6	1397.751116	2	3	0	0	0	50	2	60	2	40	1	0	0	100	1	100	1	40	0	30	0	40	0	60	0	30	0	2	0	8	2	0	0	0	0	145
2007-2008	48380	2	61	44	2	3	0	4.72	15437.5748	2	2	0	0	0	70	2	66.25	2	73.75	2	25	0	100	1	100	1	40	0	15	0	80	1	100	1	100	1	2	3	11	5	0	0	0	0	136
2007-2008	48398	2	64	63	2	2	0	0.89	1424.334443	2	1	1	1	1	36.25	1	11.25	1	61.25	2	25	0	0	0	0	0	20	0	70	0	20	0	100	1	55	0	0	1	1	1	1	0	1	0	28
2007-2008	48401	2	61	60	2	3	0	5	10923.4952	3	2	0	0	0	86.875	3	92.5	3	81.25	3	100	1	100	1	100	1	70	0	70	0	100	1	100	1	55	0	3	2	14	5	0	0	0	0	136
2007-2008	48413	2	59	63	1	3	1	1.15	2705.970782	2	1	0	0	0	66.875	2	85	3	48.75	1	80	1	60	0	100	1	100	1	70	0	0	0	100	1	25	0	3	1	13	4	0	0	0	0	140
2007-2008	48414	2	60	58	2	3	1	0.87	4355.082615	3	2	1	0	1	37.5	1	27.5	1	47.5	1	0	0	40	0	0	0	70	0	30	0	80	1	0	0	80	1	0	2	2	2	1	0	0	1	83
2007-2008	48424	2	61	80	2	3	1	3.61	6084.038076	3	2	0	1	0	52.5	2	61.25	2	43.75	1	50	0	20	0	75	0	100	1	70	0	40	0	60	0	5	0	1	0	4	1	0	0	0	0	137
2007-2008	48427	1	61	63	1	3	0	1.24	2912.038049	3	1	1	1	0	40	1	56.25	2	23.75	1	25	0	100	1	0	0	100	1	70	0	0	0	20	0	5	0	2	0	8	2	1	1	0	0	105
2007-2008	48433	1	67	74	1	3	0	2.78	4014.650999	3	1	1	1	0	56.25	2	63.75	2	48.75	1	100	1	0	0	55	0	100	1	30	0	80	1	30	0	55	0	2	1	9	3	1	0	1	0	104
2007-2008	48451	1	67	61	2	3	1	1.18	3346.909372	2	3	0	1	0	40	1	42.5	1	37.5	1	0	0	0	0	100	1	70	0	30	0	60	0	60	0	0	0	1	0	4	1	0	0	0	0	147
2007-2008	48460	1	59	37	2	1	0	1.4	2515.610799	3	0	0	0	0	68.75	2	75	2	62.5	2	0	0	100	1	100	1	100	1	30	0	20	0	100	1	100	1	3	2	14	5	0	0	0	0	132
2007-2008	48488	2	61	28	2	4	1	0.34	3587.228035	2	2	0	0	0	51.25	2	25	1	77.5	2	0	0	100	1	0	0	0	0	70	0	40	0	100	1	100	1	1	2	6	3	0	0	0	0	137
2007-2008	48492	1	62	69	1	2	1	5	871.1337841	3	2	0	0	0	50.625	2	66.25	2	35	1	50	0	100	1	75	0	40	0	15	0	40	0	30	0	55	0	1	0	4	1	0	0	0	0	145
2007-2008	48494	2	60	80	1	3	0	1.75	2079.948351	1	1	0	0	0	52.5	2	50	2	55	2	25	0	0	0	75	0	100	1	30	0	100	1	60	0	30	0	1	1	5	2	1	0	0	0	136
2007-2008	48503	2	71	58	1	3	1	1.35	3615.488732	2	2	0	0	0	74.375	2	93.75	3	55	2	100	1	100	1	75	0	100	1	70	0	20	0	100	1	30	0	3	1	13	4	1	0	0	0	99
2007-2008	48508	1	69	46	2	4	0	0.63	3074.09038	3	1	0	0	1	53.75	2	30	1	77.5	2	25	0	0	0	75	0	20	0	70	0	40	0	100	1	100	1	0	2	2	2	0	0	0	0	136
2007-2008	48516	1	68	80	2	3	1	1.08	4474.976101	2	0	0	1	0	66.875	2	67.5	2	66.25	2	100	1	0	0	100	1	70	0	70	0	40	0	100	1	55	0	2	1	9	3	0	0	0	0	139
2007-2008	48524	2	72	46	1	1	1	0.94	3236.188162	3	0	0	1	0	49.375	1	57.5	2	41.25	1	0	0	60	0	100	1	70	0	15	0	40	0	60	0	50	0	1	0	4	1	0	0	0	0	137
2007-2008	48531	2	67	69	2	2	0	5	1799.326479	3	0	1	0	0	50	2	48.75	1	51.25	2	50	0	0	0	75	0	70	0	100	1	80	1	20	0	5	0	0	2	2	2	0	0	0	0	139
2007-2008	48565	2	60	53	1	3	1	2.5	3531.057582	2	0	0	0	0	56.875	2	48.75	1	65	2	25	0	0	0	100	1	70	0	70	0	40	0	100	1	50	0	1	1	5	2	0	0	0	0	132
2007-2008	48589	1	64	55	2	2	1	1.69	3265.677562	3	2	0	0	0	38.125	1	50	2	26.25	1	80	1	0	0	80	1	40	0	0	0	60	0	40	0	5	0	2	0	8	2	0	0	0	0	145
2007-2008	48594	2	65	68	2	1	0	1.29	1317.783317	1	3	1	0	0	41.875	1	23.75	1	60	2	25	0	0	0	0	0	70	0	30	0	80	1	100	1	30	0	0	2	2	2	1	0	0	0	32
2007-2008	48596	2	72	61	1	3	0	5	8732.618788	3	2	0	0	0	48.75	1	42.5	1	55	2	0	0	0	0	100	1	70	0	0	0	40	0	100	1	80	1	1	2	6	3	0	0	0	0	135
2007-2008	48597	1	62	60	1	3	1	0.88	2174.687414	2	1	0	1	0	57.5	2	55	2	60	2	50	0	0	0	100	1	70	0	30	0	80	1	100	1	30	0	1	2	6	3	1	0	1	0	132
2007-2008	48600	2	61	44	2	4	0	1.13	3844.925315	3	0	0	0	0	76.25	2	70	2	82.5	3	80	1	0	0	100	1	100	1	70	0	60	0	100	1	100	1	3	2	14	5	0	0	0	0	136
2007-2008	48610	1	68	43	2	2	0	4.12	4062.790572	2	3	0	0	0	50	2	17.5	1	82.5	3	0	0	0	0	0	0	70	0	30	0	100	1	100	1	100	1	0	3	3	3	0	0	0	0	138
2007-2008	48616	2	63	62	2	3	0	5	3476.641726	3	1	1	0	1	58.75	2	47.5	1	70	2	50	0	0	0	100	1	40	0	70	0	100	1	60	0	50	0	1	1	5	2	0	0	0	0	151
2007-2008	48623	1	60	62	1	3	0	5	7399.241431	3	2	0	0	0	75.625	2	87.5	3	63.75	2	50	0	100	1	100	1	100	1	70	0	80	1	100	1	5	0	3	2	14	5	0	0	0	0	146
2007-2008	48626	2	63	52	2	3	0	5	13765.21986	3	1	0	0	0	73.75	2	80	3	67.5	2	50	0	100	1	100	1	70	0	30	0	40	0	100	1	100	1	2	2	10	4	0	0	0	0	149
2007-2008	48629	2	61	80	1	3	0	5	4380.418519	3	2	1	0	0	72.5	2	85	3	60	2	50	0	100	1	100	1	90	1	70	0	80	1	60	0	30	0	3	1	13	4	1	1	0	0	106
2007-2008	48657	1	71	75	2	4	1	1.47	1552.42747	2	2	0	1	0	60.625	2	67.5	2	53.75	2	80	1	20	0	100	1	70	0	70	0	40	0	100	1	5	0	2	1	9	3	0	0	0	0	155
2007-2008	48658	2	61	80	2	3	1	0.68	4884.421875	1	2	0	1	0	51.875	2	48.75	1	55	2	25	0	0	0	100	1	70	0	100	1	80	1	40	0	0	0	1	2	6	3	1	0	0	0	70
2007-2008	48668	1	61	80	2	3	0	1.28	3741.488737	2	2	0	1	0	57.5	2	48.75	1	66.25	2	25	0	0	0	100	1	70	0	70	0	80	1	60	0	55	0	1	1	5	2	0	0	0	0	151
2007-2008	48670	1	61	72	2	3	0	2.19	4498.173338	2	1	0	1	0	69.375	2	67.5	2	71.25	2	100	1	0	0	100	1	70	0	70	0	40	0	100	1	75	0	2	1	9	3	0	0	0	0	149
2007-2008	48690	2	69	48	2	1	0	1.81	1928.708894	3	3	0	0	1	55.625	2	75	2	36.25	1	80	1	20	0	100	1	100	1	15	0	20	0	60	0	50	0	3	0	12	3	0	0	0	0	153
2007-2008	48710	2	70	68	1	3	0	5	10991.68308	3	2	1	0	0	55	2	50	2	60	2	25	0	0	0	75	0	100	1	70	0	80	1	60	0	30	0	1	1	5	2	0	0	0	0	135
2007-2008	48715	2	65	73	2	1	1	1.73	1928.160719	1	1	0	1	0	71.875	2	88.75	3	55	2	80	1	100	1	75	0	100	1	70	0	80	1	40	0	30	0	3	1	13	4	0	0	0	0	138
2007-2008	48717	1	59	38	2	2	1	4.02	3739.660385	3	1	0	0	0	50	2	35	1	65	2	0	0	0	0	100	1	40	0	70	0	60	0	100	1	30	0	1	1	5	2	0	0	0	0	133
2007-2008	48729	1	66	80	1	3	0	1.75	4694.949705	3	2	0	0	0	73.75	2	81.25	3	66.25	2	50	0	100	1	75	0	100	1	70	0	40	0	100	1	55	0	2	1	9	3	1	0	1	0	14
2007-2008	48737	2	64	78	1	3	0	3.57	4124.179653	3	2	1	0	0	84.375	3	86.25	3	82.5	3	80	1	90	1	75	0	100	1	70	0	80	1	100	1	80	1	3	3	15	6	1	0	0	0	117
2007-2008	48740	1	59	64	2	2	0	0.73	1730.611596	2	3	0	0	0	48.125	1	31.25	1	65	2	25	0	20	0	80	1	0	0	70	0	60	0	100	1	30	0	1	1	5	2	1	1	0	0	42
2007-2008	48751	1	65	52	2	1	0	5	1618.587354	2	3	0	0	0	46.25	1	43.75	1	48.75	1	0	0	0	0	75	0	100	1	15	0	40	0	60	0	80	1	1	1	5	2	0	0	0	0	139
2007-2008	48761	2	60	20	2	3	0	0.75	8700.249256	2	1	0	0	0	53.75	2	20	1	87.5	3	0	0	40	0	0	0	40	0	70	0	100	1	100	1	80	1	0	3	3	3	0	0	0	0	134
2007-2008	48765	1	67	54	2	5	0	1.17	3974.353917	2	1	1	0	1	34.375	1	35	1	33.75	1	0	0	40	0	100	1	0	0	30	0	20	0	30	0	55	0	1	0	4	1	0	0	0	0	146
2007-2008	48766	1	70	59	2	3	0	5	11041.46551	3	0	0	0	0	83.75	3	95	3	72.5	2	80	1	100	1	100	1	100	1	30	0	80	1	100	1	80	1	4	3	15	6	0	0	0	0	141
2007-2008	48780	2	65	27	1	1	0	0.94	5835.441183	2	4	0	0	0	48.75	1	56.25	2	41.25	1	0	0	100	1	25	0	100	1	15	0	40	0	60	0	50	0	2	0	8	2	0	0	0	0	134
2007-2008	48786	1	61	69	1	3	0	2.42	2589.484374	2	2	0	0	0	53.75	2	75	2	32.5	1	25	0	100	1	75	0	100	1	0	0	40	0	60	0	30	0	2	0	8	2	0	0	0	0	150
2007-2008	48788	2	63	60	2	3	0	5	8602.021892	3	2	0	0	0	63.125	2	95	3	31.25	1	80	1	100	1	100	1	100	1	0	0	60	0	60	0	5	0	4	0	12	4	0	0	0	0	149
2007-2008	48797	2	69	80	1	4	0	1.06	1031.381262	3	1	1	0	0	76.25	2	91.25	3	61.25	2	100	1	100	1	75	0	90	1	100	1	60	0	60	0	25	0	3	1	13	4	1	0	0	0	131
2007-2008	48805	1	60	66	2	3	0	1.75	10074.66815	2	2	0	0	0	46.25	1	60	2	32.5	1	50	0	0	0	100	1	90	1	30	0	40	0	60	0	0	0	2	0	8	2	0	0	0	0	147
2007-2008	48813	2	63	80	1	3	1	2.6	1774.571828	2	2	0	1	0	64.375	2	66.25	2	62.5	2	25	0	100	1	100	1	40	0	30	0	80	1	60	0	80	1	2	2	10	4	1	1	0	0	46
2007-2008	48817	1	63	42	2	3	0	5	12185.41481	3	2	0	0	0	75.625	2	95	3	56.25	2	80	1	100	1	100	1	100	1	30	0	40	0	100	1	55	0	4	1	13	5	0	0	0	0	133
2007-2008	48823	2	63	60	2	3	0	5	8745.685744	3	2	0	0	0	73.75	2	75	2	72.5	2	0	0	100	1	100	1	100	1	70	0	80	1	60	0	80	1	3	2	14	5	0	0	0	0	150
2007-2008	48826	2	60	71	1	3	0	2.14	2295.748987	2	2	0	0	0	56.875	2	75	2	38.75	1	25	0	100	1	75	0	100	1	30	0	80	1	40	0	5	0	2	1	9	3	1	0	1	0	126
2007-2008	48833	2	63	71	2	3	1	3.08	5519.347193	2	1	0	0	0	63.125	2	63.75	2	62.5	2	80	1	0	0	75	0	100	1	30	0	40	0	100	1	80	1	2	2	10	4	0	0	0	0	137
2007-2008	48851	1	64	60	2	1	1	2.57	603.7091103	2	0	1	1	0	51.875	2	85	3	18.75	1	100	1	100	1	100	1	40	0	0	0	40	0	30	0	5	0	3	0	12	3	0	0	0	0	144
2007-2008	48853	2	63	59	1	3	0	5	11944.54294	3	3	1	0	0	69.375	2	68.75	2	70	2	0	0	100	1	75	0	100	1	70	0	80	1	100	1	30	0	2	2	10	4	0	0	0	0	149
2007-2008	48864	2	61	60	2	4	1	0.76	1133.21921	3	2	0	0	0	46.875	1	75	2	18.75	1	100	1	60	0	100	1	40	0	30	0	20	0	20	0	5	0	2	0	8	2	1	0	0	0	133
2007-2008	48865	2	59	38	2	3	0	3.71	11878.86686	3	1	0	1	0	57.5	2	71.25	2	43.75	1	25	0	60	0	100	1	100	1	0	0	80	1	40	0	55	0	2	1	9	3	0	0	0	0	139
2007-2008	48876	2	67	69	2	4	0	2.14	951.1716583	3	1	1	0	0	50	2	70	2	30	1	80	1	0	0	100	1	100	1	15	0	40	0	60	0	5	0	3	0	12	3	0	0	0	0	142
2007-2008	48878	1	69	21	2	3	1	5	14643.94267	3	4	0	0	0	78.75	2	87.5	3	70	2	50	0	100	1	100	1	100	1	70	0	60	0	100	1	50	0	3	1	13	4	0	0	0	0	136
2007-2008	48882	1	62	45	2	4	1	0.88	2203.745639	3	1	0	0	0	63.75	2	68.75	2	58.75	2	50	0	100	1	25	0	100	1	0	0	100	1	60	0	75	0	2	1	9	3	0	0	0	0	142
2007-2008	48901	1	70	34	1	3	0	5	8299.695905	3	4	0	0	0	69.375	2	72.5	2	66.25	2	50	0	100	1	100	1	40	0	30	0	60	0	100	1	75	0	2	1	9	3	0	0	0	0	144
2007-2008	48917	1	65	80	1	3	1	0.95	1742.448844	2	4	0	1	0	41.875	1	37.5	1	46.25	1	50	0	0	0	0	0	100	1	30	0	40	0	60	0	55	0	1	0	4	1	1	1	0	0	46
2007-2008	48922	2	70	40	1	3	0	2.42	15511.46125	2	2	0	0	0	67.5	2	72.5	2	62.5	2	50	0	40	0	100	1	100	1	30	0	40	0	100	1	80	1	2	2	10	4	0	0	0	0	147
2007-2008	48934	1	66	57	1	1	1	0.73	2473.217548	1	3	0	0	1	66.875	2	73.75	2	60	2	50	0	100	1	75	0	70	0	70	0	20	0	100	1	50	0	1	1	5	2	0	0	0	0	142
2007-2008	48953	1	61	56	2	3	0	1.98	4647.570999	2	2	0	0	0	20	1	23.75	1	16.25	1	25	0	0	0	0	0	70	0	0	0	20	0	40	0	5	0	0	0	0	0	1	1	0	0	124
2007-2008	48956	1	66	34	2	1	1	0.28	3771.957843	2	0	0	0	0	61.875	2	56.25	2	67.5	2	25	0	0	0	100	1	100	1	30	0	40	0	100	1	100	1	2	2	10	4	0	0	0	0	142
2007-2008	48962	1	69	64	1	5	0	2.05	9599.669893	2	2	1	0	1	57.5	2	62.5	2	52.5	2	50	0	0	0	100	1	100	1	30	0	40	0	60	0	80	1	2	1	9	3	0	0	0	0	138
2007-2008	48964	2	70	68	2	3	1	0.7	9915.313302	2	1	1	0	1	38.75	1	25	1	52.5	2	80	1	0	0	0	0	20	0	70	0	0	0	60	0	80	1	1	1	5	2	0	0	0	0	135
2007-2008	48978	1	63	33	1	3	0	2.9	9720.437933	2	3	0	0	0	51.25	2	48.75	1	53.75	2	25	0	0	0	100	1	70	0	15	0	0	0	100	1	100	1	1	2	6	3	0	0	0	0	133
2007-2008	48979	2	60	33	1	3	1	1.19	3280.499606	2	4	0	0	0	56.875	2	42.5	1	71.25	2	0	0	100	1	0	0	70	0	70	0	40	0	100	1	75	0	1	1	5	2	0	0	0	0	133
2007-2008	48985	2	66	80	1	3	0	2.14	3982.821179	1	1	0	1	1	43.75	1	48.75	1	38.75	1	50	0	0	0	75	0	70	0	15	0	80	1	30	0	30	0	0	1	1	1	1	0	0	0	114
2007-2008	49001	1	70	76	1	1	0	1.02	946.708932	1	1	0	1	0	47.5	1	50	2	45	1	25	0	0	0	75	0	100	1	30	0	80	1	40	0	30	0	1	1	5	2	0	0	0	0	143
2007-2008	49003	2	65	71	1	3	1	4.29	6682.493068	3	0	1	0	0	73.75	2	95	3	52.5	2	80	1	100	1	100	1	100	1	30	0	80	1	20	0	80	1	4	2	14	6	0	0	0	0	134
2007-2008	49035	2	72	60	2	3	0	5	10005.84903	3	2	0	0	0	58.125	2	71.25	2	45	1	25	0	60	0	100	1	100	1	15	0	60	0	100	1	5	0	2	1	9	3	0	0	0	0	136
2007-2008	49045	1	66	40	1	1	0	0.58	3526.678168	2	1	0	0	0	36.25	1	31.25	1	41.25	1	0	0	0	0	25	0	100	1	30	0	0	0	60	0	75	0	1	0	4	1	0	0	0	0	142
2007-2008	49050	2	60	61	1	3	0	5	11188.48942	3	2	0	0	0	55	2	81.25	3	28.75	1	50	0	100	1	75	0	100	1	30	0	40	0	40	0	5	0	2	0	8	2	0	0	0	0	133
2007-2008	49052	1	69	53	1	3	0	5	13936.07526	3	1	0	0	0	83.75	3	88.75	3	78.75	2	80	1	100	1	75	0	100	1	100	1	40	0	100	1	75	0	3	2	14	5	1	0	1	0	126
2007-2008	49069	2	70	58	1	4	0	2.99	1302.347873	2	1	0	0	0	70	2	77.5	2	62.5	2	50	0	60	0	100	1	100	1	70	0	60	0	40	0	80	1	2	1	9	3	0	0	0	0	134
2007-2008	49075	1	62	63	2	2	1	1.32	1479.61482	3	2	1	0	1	43.125	1	33.75	1	52.5	2	25	0	40	0	0	0	70	0	15	0	80	1	60	0	55	0	0	1	1	1	1	0	0	0	69
2007-2008	49078	2	68	45	2	3	1	5	11791.09073	3	3	0	0	1	70	2	63.75	2	76.25	2	25	0	60	0	100	1	70	0	100	1	100	1	100	1	5	0	1	3	7	4	0	0	0	0	153
2007-2008	49082	1	63	37	2	3	0	1.16	4680.960701	3	4	0	0	1	53.125	2	50	2	56.25	2	0	0	100	1	0	0	100	1	30	0	20	0	100	1	75	0	2	1	9	3	0	0	0	0	134
2007-2008	49083	1	60	47	1	3	0	2.18	10347.3511	3	0	0	0	0	78.75	2	87.5	3	70	2	50	0	100	1	100	1	100	1	70	0	80	1	100	1	30	0	3	2	14	5	0	0	0	0	146
2007-2008	49084	1	73	80	1	3	1	5	2939.665606	2	2	1	1	0	66.25	2	87.5	3	45	1	50	0	100	1	100	1	100	1	70	0	0	0	60	0	50	0	3	0	12	3	1	0	1	0	29
2007-2008	49095	2	63	66	2	3	0	2.86	8602.021892	3	2	0	0	0	61.875	2	75	2	48.75	1	100	1	0	0	100	1	100	1	15	0	40	0	60	0	80	1	3	1	13	4	0	0	0	0	138
2007-2008	49100	2	61	80	1	3	1	3.37	3938.394158	2	2	0	0	0	59.375	2	75	2	43.75	1	100	1	0	0	100	1	100	1	70	0	40	0	10	0	55	0	3	0	12	3	0	0	0	0	135
2007-2008	49104	2	59	24	2	3	0	1.26	7744.593472	2	2	0	0	0	54.375	2	47.5	1	61.25	2	50	0	100	1	0	0	40	0	30	0	40	0	100	1	75	0	1	1	5	2	0	0	0	0	140
2007-2008	49106	2	60	65	2	3	1	1.25	4736.966258	3	2	0	0	0	45	1	50	2	40	1	80	1	0	0	50	0	70	0	15	0	80	1	40	0	25	0	1	1	5	2	1	0	1	0	108
2007-2008	49113	1	65	71	2	2	1	0.77	1794.498548	2	1	0	0	0	48.125	1	41.25	1	55	2	25	0	0	0	100	1	40	0	30	0	80	1	30	0	80	1	1	2	6	3	1	0	0	0	135
2007-2008	49117	2	60	45	2	3	1	4.46	11761.41553	3	4	0	0	0	53.125	2	42.5	1	63.75	2	0	0	100	1	0	0	70	0	70	0	60	0	100	1	25	0	1	1	5	2	0	0	0	0	135
2007-2008	49118	2	71	39	1	1	0	1.97	4249.826812	2	3	0	1	0	76.25	2	80	3	72.5	2	50	0	100	1	100	1	70	0	30	0	60	0	100	1	100	1	2	2	10	4	0	0	0	0	139
2007-2008	49134	2	70	40	1	2	0	1.07	2014.881921	3	2	0	0	0	59.375	2	58.75	2	60	2	0	0	90	1	75	0	70	0	0	0	40	0	100	1	100	1	1	2	6	3	0	0	0	0	135
2007-2008	49140	1	67	37	2	3	1	1.39	4743.882477	2	4	0	0	1	66.25	2	55	2	77.5	2	50	0	100	1	0	0	70	0	30	0	100	1	100	1	80	1	1	3	7	4	0	0	0	0	147
2007-2008	49151	2	66	80	1	3	0	2.55	3976.112083	2	2	1	1	0	46.875	1	48.75	1	45	1	50	0	0	0	75	0	70	0	100	1	40	0	40	0	0	0	0	1	1	1	1	0	0	0	46
2007-2008	49160	2	67	65	2	3	0	5	9924.291271	3	3	0	0	0	80.625	3	88.75	3	72.5	2	80	1	100	1	75	0	100	1	70	0	80	1	60	0	80	1	3	2	14	5	0	0	0	0	141
2007-2008	49166	1	67	73	2	3	0	2.56	2969.072506	2	0	0	1	0	48.75	1	50	2	47.5	1	0	0	0	0	100	1	100	1	30	0	40	0	40	0	80	1	2	1	9	3	1	0	1	0	82
2007-2008	49170	1	63	62	2	3	0	2.19	8957.128264	3	0	0	0	0	73.125	2	92.5	3	53.75	2	80	1	100	1	100	1	90	1	15	0	80	1	40	0	80	1	4	2	14	6	0	0	0	0	133
2007-2008	49177	2	64	63	2	1	1	2.39	812.2861743	2	1	0	0	0	63.75	2	80	3	47.5	1	80	1	100	1	100	1	40	0	0	0	80	1	30	0	80	1	3	2	14	5	0	0	0	0	149
2007-2008	49187	2	64	76	1	3	1	1.2	1274.878237	2	4	1	0	0	51.875	2	36.25	1	67.5	2	0	0	0	0	75	0	70	0	70	0	80	1	40	0	80	1	0	2	2	2	1	1	0	0	37
2007-2008	49189	2	72	41	1	3	0	5	13859.01696	2	4	0	0	0	60	2	70	2	50	2	25	0	100	1	55	0	100	1	30	0	20	0	100	1	50	0	2	1	9	3	0	0	0	0	136
2007-2008	49193	2	65	64	1	1	0	5	1421.009057	3	2	0	0	0	66.875	2	88.75	3	45	1	80	1	100	1	75	0	100	1	30	0	80	1	40	0	30	0	3	1	13	4	0	0	0	0	135
2007-2008	49194	1	69	41	1	2	0	5	4499.691389	3	2	0	0	0	57.5	2	75	2	40	1	100	1	0	0	100	1	100	1	30	0	40	0	60	0	30	0	3	0	12	3	0	0	0	0	136
2007-2008	49196	2	73	71	2	4	1	0.7	1054.098386	1	0	0	0	0	48.125	1	56.25	2	40	1	50	0	60	0	75	0	40	0	30	0	0	0	30	0	100	1	0	1	1	1	0	0	0	0	146
2007-2008	49214	2	70	38	2	1	0	2.04	2020.345846	2	4	0	0	0	75	2	75	2	75	2	25	0	100	1	75	0	100	1	0	0	100	1	100	1	100	1	2	3	11	5	0	0	0	0	134
2007-2008	49219	2	70	72	2	3	1	3.33	2881.127811	2	1	0	1	0	56.875	2	50	2	63.75	2	25	0	0	0	75	0	100	1	15	0	60	0	100	1	80	1	1	2	6	3	1	0	0	0	147
2007-2008	49221	1	69	27	1	3	1	5	14418.74996	3	2	0	0	0	82.5	3	87.5	3	77.5	2	80	1	100	1	100	1	70	0	100	1	60	0	100	1	50	0	3	2	14	5	0	0	0	0	135
2007-2008	49230	1	66	49	2	4	0	0.4	3052.798606	1	1	0	0	1	56.25	2	47.5	1	65	2	50	0	0	0	100	1	40	0	70	0	100	1	60	0	30	0	1	1	5	2	0	0	0	0	142
2007-2008	49235	1	72	40	1	4	0	1.24	2678.659759	1	4	0	0	0	71.25	2	87.5	3	55	2	50	0	100	1	100	1	100	1	30	0	40	0	100	1	50	0	3	1	13	4	0	0	0	0	150
2007-2008	49245	1	71	24	2	1	1	0.97	3522.939974	3	4	0	0	0	79.375	2	80	3	78.75	2	50	0	100	1	100	1	70	0	15	0	100	1	100	1	100	1	2	3	11	5	0	0	0	0	153
2007-2008	49258	1	61	80	1	3	0	1.61	2851.759228	3	1	1	0	0	52.5	2	61.25	2	43.75	1	25	0	100	1	100	1	20	0	70	0	40	0	60	0	5	0	2	0	8	2	0	0	0	0	151
2007-2008	49259	2	60	45	2	3	0	5	17366.68729	1	1	0	0	0	57.5	2	47.5	1	67.5	2	0	0	90	1	0	0	100	1	100	1	20	0	100	1	50	0	2	2	10	4	0	0	0	0	134
2007-2008	49265	2	72	46	2	1	0	0.7	2727.874813	1	4	0	0	1	65	2	62.5	2	67.5	2	80	1	100	1	0	0	70	0	100	1	40	0	100	1	30	0	2	2	10	4	0	0	0	0	136
2007-2008	49268	2	72	42	1	3	0	1.99	15396.36008	2	4	0	0	0	61.875	2	75	2	48.75	1	25	0	100	1	75	0	100	1	15	0	20	0	60	0	100	1	2	1	9	3	0	0	0	0	136
2007-2008	49285	2	67	64	2	3	0	4.64	9640.919667	2	0	0	0	1	63.125	2	66.25	2	60	2	50	0	40	0	75	0	100	1	70	0	60	0	60	0	50	0	1	0	4	1	0	0	0	0	141
2007-2008	49295	1	68	79	2	2	1	1.24	1916.979571	1	1	0	1	0	40.625	1	30	1	51.25	2	0	0	0	0	100	1	20	0	30	0	80	1	40	0	55	0	1	1	5	2	0	0	0	0	139
2007-2008	49297	1	72	50	2	1	0	3.26	2029.959818	2	3	0	1	0	55	2	50	2	60	2	25	0	0	0	75	0	100	1	0	0	60	0	100	1	80	1	1	2	6	3	0	0	0	0	149
2007-2008	49306	2	64	40	2	3	1	0.97	5573.958217	2	1	0	0	0	65.625	2	62.5	2	68.75	2	25	0	100	1	55	0	70	0	15	0	60	0	100	1	100	1	1	2	6	3	0	0	0	0	147
2007-2008	49312	1	61	51	2	2	1	0.41	3469.980049	2	4	1	0	0	20	1	0	1	40	1	0	0	0	0	0	0	0	0	30	0	20	0	30	0	80	1	0	1	1	1	0	0	0	0	150
2007-2008	49319	1	61	28	1	3	0	1.27	6334.647119	2	4	0	0	0	45	1	35	1	55	2	0	0	100	1	0	0	40	0	30	0	40	0	100	1	50	0	1	1	5	2	0	0	0	0	151
2007-2008	49350	2	68	20	2	2	1	0.43	4103.076841	2	4	0	0	0	56.25	2	30	1	82.5	3	0	0	100	1	0	0	20	0	70	0	60	0	100	1	100	1	1	2	6	3	0	0	0	0	153
2007-2008	49365	1	67	39	2	3	0	3.49	10251.53216	2	2	0	0	0	60	2	51.25	2	68.75	2	0	0	100	1	5	0	100	1	15	0	60	0	100	1	100	1	2	2	10	4	0	0	0	0	147
2007-2008	49368	1	65	35	2	3	0	5	10198.95622	3	4	0	0	0	65	2	47.5	1	82.5	3	0	0	100	1	0	0	90	1	70	0	60	0	100	1	100	1	2	2	10	4	0	0	0	0	139
2007-2008	49376	1	70	34	2	4	1	1.99	2143.399573	3	4	0	0	0	81.875	3	95	3	68.75	2	80	1	100	1	100	1	100	1	15	0	60	0	100	1	100	1	4	2	14	6	0	0	0	0	145
2007-2008	49386	2	70	66	2	3	1	0.7	8676.397353	2	2	0	0	0	41.25	1	31.25	1	51.25	2	25	0	0	0	0	0	100	1	70	0	0	0	60	0	75	0	1	0	4	1	0	0	0	0	135
2007-2008	49392	2	67	62	1	2	0	5	1134.867113	3	2	0	1	0	60.625	2	48.75	1	72.5	2	50	0	0	0	75	0	70	0	70	0	80	1	60	0	80	1	0	2	2	2	0	0	0	0	141
2007-2008	49393	2	65	49	1	2	1	1.42	5475.130103	3	4	1	0	0	56.25	2	37.5	1	75	2	80	1	0	0	0	0	70	0	100	1	80	1	40	0	80	1	1	3	7	4	0	0	0	0	134
2007-2008	49395	2	61	48	2	3	0	5	18010.50393	3	2	0	0	0	75	2	95	3	55	2	80	1	100	1	100	1	100	1	30	0	40	0	100	1	50	0	4	1	13	5	0	0	0	0	137
2007-2008	49401	2	61	57	2	3	1	3.85	17192.70812	3	1	0	0	0	60.625	2	55	2	66.25	2	50	0	0	0	100	1	70	0	15	0	100	1	100	1	50	0	1	2	6	3	0	0	0	0	149
2007-2008	49404	1	67	44	2	3	1	0.58	3876.631271	3	4	0	1	1	36.25	1	42.5	1	30	1	0	0	100	1	0	0	70	0	15	0	0	0	100	1	5	0	1	1	5	2	1	1	0	0	17
2007-2008	49413	2	69	69	2	1	0	1.06	676.362914	1	0	0	0	0	65	2	70	2	60	2	80	1	0	0	100	1	100	1	70	0	60	0	60	0	50	0	3	0	12	3	0	0	0	0	152
2007-2008	49416	1	69	61	1	3	0	4.75	8834.077586	3	2	1	0	0	43.75	1	65	2	22.5	1	0	0	90	1	100	1	70	0	15	0	40	0	30	0	5	0	2	0	8	2	0	0	0	0	136
2007-2008	49419	1	66	70	2	1	1	2.04	1512.441888	1	0	1	0	0	50.625	2	66.25	2	35	1	50	0	60	0	55	0	100	1	15	0	60	0	60	0	5	0	1	0	4	1	0	0	0	0	142
2007-2008	49428	1	61	36	1	3	0	0.58	3322.975564	2	1	0	0	0	35	1	25	1	45	1	0	0	0	0	0	0	100	1	30	0	0	0	100	1	50	0	1	1	5	2	0	0	0	0	151
2007-2008	49432	2	74	54	1	3	0	2.02	10771.25805	3	2	0	0	0	46.875	1	43.75	1	50	2	0	0	100	1	5	0	70	0	70	0	0	0	100	1	30	0	1	1	5	2	0	0	0	0	139
2007-2008	49486	1	72	73	2	4	1	2.94	1629.725211	3	2	0	0	0	60.625	2	75	2	46.25	1	100	1	0	0	100	1	100	1	30	0	40	0	60	0	55	0	3	0	12	3	0	0	0	0	150
2007-2008	49489	2	63	55	2	3	0	5	20829.62715	2	3	0	0	0	67.5	2	78.75	2	56.25	2	25	0	90	1	100	1	100	1	70	0	20	0	60	0	75	0	3	0	12	3	0	0	0	0	148
2007-2008	49494	2	59	39	1	3	0	0.71	3378.387817	1	2	1	0	1	30.625	1	16.25	1	45	1	25	0	0	0	0	0	40	0	30	0	20	0	100	1	30	0	0	1	1	1	0	0	0	0	139
2007-2008	49505	1	66	80	1	4	1	4.9	1644.398319	3	2	0	0	0	73.125	2	73.75	2	72.5	2	50	0	100	1	75	0	70	0	70	0	40	0	100	1	80	1	1	2	6	3	1	0	1	0	2
2007-2008	49552	2	67	71	2	3	1	1.83	7048.79801	3	1	0	0	1	47.5	1	45	1	50	2	80	1	0	0	0	0	100	1	70	0	0	0	100	1	30	0	2	1	9	3	0	0	0	0	141
2007-2008	49557	1	67	72	2	3	0	5	4681.895681	2	3	0	1	0	52.5	2	43.75	1	61.25	2	0	0	0	0	75	0	100	1	70	0	20	0	100	1	55	0	1	1	5	2	0	0	0	0	148
2007-2008	49561	1	67	62	1	3	0	1.24	2537.799266	3	1	0	1	0	35.625	1	31.25	1	40	1	25	0	0	0	0	0	100	1	0	0	40	0	40	0	80	1	1	1	5	2	0	0	0	0	147
2007-2008	49562	2	63	60	1	3	0	5	7543.912973	3	2	0	0	0	69.375	2	88.75	3	50	2	80	1	100	1	75	0	100	1	30	0	40	0	100	1	30	0	3	1	13	4	0	0	0	0	150
2007-2008	49565	2	70	61	2	1	1	3.43	1003.85122	3	2	0	1	0	61.25	2	87.5	3	35	1	50	0	100	1	100	1	100	1	30	0	0	0	60	0	50	0	3	0	12	3	0	0	0	0	134
2007-2008	49568	1	63	52	1	3	1	5	11396.87619	3	2	0	0	0	83.75	3	93.75	3	73.75	2	100	1	100	1	75	0	100	1	70	0	100	1	100	1	25	0	3	2	14	5	0	0	0	0	133
2007-2008	49571	2	68	65	1	4	0	1.23	886.3216959	3	2	0	0	0	49.375	1	43.75	1	55	2	0	0	0	0	75	0	100	1	70	0	40	0	60	0	50	0	1	0	4	1	0	0	0	0	153
2007-2008	49575	1	67	35	1	3	0	3.87	9835.605551	2	2	0	0	0	57.5	2	55	2	60	2	0	0	100	1	100	1	20	0	30	0	60	0	100	1	50	0	2	1	9	3	0	0	0	0	146
2007-2008	49586	2	73	45	2	4	0	4.97	2270.222203	3	1	0	0	0	73.75	2	75	2	72.5	2	0	0	100	1	100	1	100	1	70	0	20	0	100	1	100	1	3	2	14	5	0	0	0	0	143
2007-2008	49589	2	63	50	2	3	0	3.92	16004.87352	2	2	0	0	0	64.375	2	82.5	3	46.25	1	50	0	100	1	80	1	100	1	15	0	40	0	100	1	30	0	3	1	13	4	0	0	0	0	150
2007-2008	49591	1	73	74	2	3	1	2.68	5377.431016	3	2	0	0	0	73.75	2	80	3	67.5	2	80	1	40	0	100	1	100	1	100	1	40	0	100	1	30	0	3	2	14	5	0	0	0	0	142
2007-2008	49593	1	68	57	1	3	0	5	13061.04507	3	2	0	1	0	60	2	47.5	1	72.5	2	25	0	0	0	75	0	90	1	30	0	80	1	100	1	80	1	1	3	7	4	0	0	0	0	137
2007-2008	49595	2	62	46	1	3	0	1.99	4073.795488	2	4	1	0	1	28.75	1	0	1	57.5	2	0	0	0	0	0	0	0	0	30	0	80	1	40	0	80	1	0	2	2	2	0	0	0	0	154
2007-2008	49599	1	71	41	1	3	0	5	18040.9388	3	1	0	0	0	73.125	2	73.75	2	72.5	2	25	0	100	1	100	1	70	0	30	0	60	0	100	1	100	1	2	2	10	4	0	0	0	0	154
2007-2008	49608	2	68	80	2	3	1	5	5041.216979	2	0	0	1	0	64.375	2	81.25	3	47.5	1	25	0	100	1	100	1	100	1	70	0	60	0	60	0	0	0	3	0	12	3	0	0	0	0	153
2007-2008	49609	1	61	78	1	3	1	0.98	1176.015176	1	0	1	1	0	70.625	2	88.75	3	52.5	2	80	1	100	1	75	0	100	1	70	0	80	1	60	0	0	0	3	1	13	4	1	1	0	0	43
2007-2008	49619	2	61	73	2	3	1	0.97	4195.625566	3	3	1	1	0	30.625	1	28.75	1	32.5	1	0	0	0	0	75	0	40	0	30	0	0	0	100	1	0	0	0	1	1	1	0	0	0	0	137
2007-2008	49622	1	61	71	2	3	0	1.46	2811.813399	2	0	0	0	0	40	1	60	2	20	1	0	0	40	0	100	1	100	1	0	0	20	0	60	0	0	0	2	0	8	2	0	0	0	0	151
2007-2008	49624	2	62	50	2	3	1	1	3822.871529	2	4	0	0	0	68.75	2	73.75	2	63.75	2	50	0	100	1	75	0	70	0	15	0	60	0	100	1	80	1	1	2	6	3	0	0	0	0	156
2007-2008	49635	1	61	45	1	3	0	1.04	4523.9619	2	4	0	1	0	57.5	2	61.25	2	53.75	2	0	0	100	1	75	0	70	0	15	0	80	1	40	0	80	1	1	2	6	3	0	0	0	0	151
2007-2008	49638	1	62	73	2	4	0	5	960.6808569	2	1	0	0	0	60	2	77.5	2	42.5	1	50	0	60	0	100	1	100	1	70	0	40	0	60	0	0	0	2	0	8	2	1	0	1	0	59
2007-2008	49641	2	67	68	1	3	0	5	8560.562528	3	0	0	1	0	66.875	2	87.5	3	46.25	1	80	1	100	1	100	1	70	0	70	0	80	1	30	0	5	0	3	1	13	4	0	0	0	0	141
2007-2008	49642	2	66	46	2	3	1	0.71	5031.355985	2	4	0	0	0	45	1	47.5	1	42.5	1	0	0	90	1	0	0	100	1	0	0	60	0	60	0	50	0	2	0	8	2	0	0	0	0	148
2007-2008	49659	2	59	74	2	3	1	4.52	5242.488315	1	1	0	0	0	41.875	1	25	1	58.75	2	0	0	0	0	0	0	100	1	70	0	80	1	30	0	55	0	1	1	5	2	0	0	0	0	138
2007-2008	49664	1	59	57	2	2	1	1.26	3262.461307	2	2	0	1	0	48.75	1	62.5	2	35	1	50	0	0	0	100	1	100	1	30	0	0	0	30	0	80	1	2	1	9	3	0	0	0	0	133
2007-2008	49670	1	73	65	1	1	0	5	826.5381821	3	2	0	0	0	60	2	76.25	2	43.75	1	50	0	80	1	75	0	100	1	70	0	20	0	30	0	55	0	2	0	8	2	0	0	0	0	142
2007-2008	49673	2	63	72	1	3	1	3.08	6243.370837	2	1	0	1	0	44.375	1	56.25	2	32.5	1	25	0	0	0	100	1	100	1	0	0	40	0	60	0	30	0	2	0	8	2	1	0	0	0	99
2007-2008	49674	2	72	53	1	2	0	5	3690.328778	3	2	0	0	0	50.625	2	73.75	2	27.5	1	25	0	100	1	100	1	70	0	0	0	20	0	60	0	30	0	2	0	8	2	0	0	0	0	135
2007-2008	49676	1	60	59	1	3	0	1.6	9131.825481	3	1	0	0	0	68.125	2	88.75	3	47.5	1	80	1	100	1	75	0	100	1	30	0	40	0	40	0	80	1	3	1	13	4	1	0	1	0	60
2007-2008	49684	2	59	39	2	3	0	2.71	10251.53216	2	1	0	0	0	67.5	2	75	2	60	2	0	0	100	1	100	1	100	1	30	0	60	0	100	1	50	0	3	1	13	4	0	0	0	0	139
2007-2008	49704	2	69	69	1	3	0	0.88	2630.52061	1	4	0	1	0	49.375	1	53.75	2	45	1	100	1	0	0	75	0	40	0	30	0	80	1	40	0	30	0	1	1	5	2	0	0	0	0	153
2007-2008	49719	2	66	65	2	2	0	0.57	2253.98475	2	1	0	0	1	28.75	1	22.5	1	35	1	0	0	0	0	50	0	40	0	30	0	40	0	40	0	30	0	0	0	0	0	1	1	0	0	26
2007-2008	49725	1	60	56	2	5	0	4.38	13578.45518	2	1	0	0	0	62.5	2	62.5	2	62.5	2	50	0	100	1	0	0	100	1	30	0	20	0	100	1	100	1	2	2	10	4	0	0	0	0	146
2007-2008	49733	1	61	30	2	3	1	0.34	5547.450247	3	4	0	0	1	68.75	2	73.75	2	63.75	2	25	0	100	1	100	1	70	0	0	0	100	1	100	1	55	0	2	2	10	4	0	0	0	0	151
2007-2008	49735	1	61	54	1	3	0	1.03	3543.436624	2	4	1	0	0	36.875	1	25	1	48.75	1	0	0	0	0	0	0	100	1	0	0	80	1	60	0	55	0	1	1	5	2	0	0	0	0	151
2007-2008	49737	2	71	62	2	1	0	2.1	929.1657219	2	0	0	0	0	67.5	2	95	3	40	1	80	1	100	1	100	1	100	1	0	0	60	0	100	1	0	0	4	1	13	5	0	0	0	0	152
2007-2008	49739	2	59	32	2	3	0	1.36	5311.897178	2	0	0	0	1	45	1	50	2	40	1	0	0	60	0	100	1	40	0	30	0	40	0	60	0	30	0	1	0	4	1	0	0	0	0	135
2007-2008	49746	1	60	76	2	3	1	1.41	3075.534774	2	0	0	1	0	40.625	1	35	1	46.25	1	0	0	40	0	0	0	100	1	30	0	40	0	60	0	55	0	1	0	4	1	1	1	0	0	58
2007-2008	49758	2	59	69	2	3	0	1.31	3803.411505	2	0	1	0	0	73.75	2	81.25	3	66.25	2	25	0	100	1	100	1	100	1	70	0	80	1	60	0	55	0	3	1	13	4	0	0	0	0	139
2007-2008	49792	1	67	54	2	3	0	2.14	15081.71886	3	0	0	0	0	76.875	2	81.25	3	72.5	2	50	0	100	1	75	0	100	1	70	0	40	0	100	1	80	1	2	2	10	4	0	0	0	0	147
2007-2008	49795	1	65	64	2	2	1	5	1681.602533	2	2	0	0	1	39.375	1	60	2	18.75	1	100	1	0	0	100	1	40	0	0	0	40	0	30	0	5	0	2	0	8	2	1	0	0	0	54
2007-2008	49799	2	59	69	2	3	1	1.07	3636.64922	1	1	1	0	0	37.5	1	23.75	1	51.25	2	0	0	0	0	25	0	70	0	70	0	40	0	40	0	55	0	0	0	0	0	1	1	0	0	105
2007-2008	49806	1	69	30	1	3	0	3.51	3865.928628	3	2	0	0	0	67.5	2	81.25	3	53.75	2	25	0	100	1	100	1	100	1	0	0	40	0	100	1	75	0	3	1	13	4	0	0	0	0	135
[truncated: 5,840 more rows]
